# Supplementary material for: 4,12-Bis(2,2-dibromo­vinyl)[2.2]paracyclo­phane
Source: Acta Crystallogr Sect E Struct Rep Online. 2009 Feb 13;65(Pt 3):o528. doi: 10.1107/S1600536809002475 (PMC2968423; doi:10.1107/S1600536809002475)
Supplement: Supplementary file 1 [file e-65-0o528-sup1.cif]

##############################################################################
###                                                                        ###
###        Electronic paper (Acta Crystallographica Section E)             ###
###                                                                        ###
##############################################################################
#                                                                            #
# This CIF contains the data in a paper accepted for publication in Acta     #
# Crystallographica Section E. It conforms to the requirements of Notes      #
# for Authors for Section E, and has been peer reviewed under the auspices   #
# of the IUCr Commission on Journals.                                        #
#                                                                            #
# Full details of the Crystallographic Information File format               #
# are given in the paper "The Crystallographic Information File (CIF):       #
# a New Standard Archive File for Crystallography" by S. R. Hall, F. H.      #
# Allen and I. D. Brown [Acta Cryst. (1991), A47, 655-685].                  #
#                                                                            #
# The current version of the core CIF dictionary is obtainable from          #
# ftp://ftp.iucr.org/pub/cif_core.dic. The current version number is 2.4.    #
#                                                                            #
# Software is freely available for graphical display of the structure(s) in  #
# this CIF.  For information consult the CIF home page http://www.iucr.org/  #
# cif/home.html                                                              #
#                                                                            #
# This file may be used for bona fide research purposes within the           #
# scientific community so long as proper attribution is given to the journal # 
# article from which it was obtained.                                        #
#                                                                            #
##############################################################################
                                             
data_global
_audit_creation_method     SHELXL-97
_journal_date_recd_electronic     2008-12-19
_journal_date_accepted     2009-01-20
_journal_name_full     'Acta Crystallographica, Section E'
_journal_year     2009
_journal_volume     65
_journal_issue      3
_journal_page_first     o528
_journal_page_last     o528
_journal_paper_category     QO
_journal_coeditor_code     IM2094
_publ_contact_author_name     'Prof Carsten Strohmann'
_publ_contact_author_address
;
Technische Universit\"at Dortmund, Anorganische Chemie Otto-Hahn-Str.
6, D-44227 Dortmund
Germany
;
_publ_contact_author_email     carsten.strohmann@tu-dortmund.de
_publ_contact_author_fax     '0231 755-3807'
_publ_contact_author_phone     '0231 755-7062'
_publ_section_title
;
4,12-Bis(2,2-dibromovinyl)[2.2]paracyclophane
;
loop_
    _publ_author_name
    _publ_author_footnote
    _publ_author_address
    'Cl\'ement, S\'ebastien' .
;
Institut UTINAM UMR CNRS 6213
Universit\'e de Franche-Comt\'e
16 Route de Gray, La Bouloie
25030 Besan\,con
France
;
    'Guyard, Laurent' .
;
Institut UTINAM UMR CNRS 6213
Universit\'e de Franche-Comt\'e
16 Route de Gray, La Bouloie
25030 Besan\,con
France
;
    'Knorr, Michael' .
;
Institut UTINAM UMR CNRS 6213
Universit\'e de Franche-Comt\'e
16 Route de Gray, La Bouloie
25030 Besan\,con
France
;
    'D\"aschlein, Christian' .
;
Technische Universit\"at Dortmund
Anorganische Chemie Otto-Hahn-Strasse 6
D-44227 Dortmund
Germany
;
    'Strohmann, Carsten' .
;
Technische Universit\"at Dortmund
Anorganische Chemie Otto-Hahn-Strasse 6
D-44227 Dortmund
Germany
;
data_I
_chemical_name_systematic
;
4,12-Bis(2,2-dibromovinyl)[2.2]paracyclophane
;
_chemical_name_common
;
;
_chemical_formula_moiety     'C20 H16 Br4'
_chemical_formula_sum     'C20 H16 Br4'
_chemical_formula_iupac     'C20 H16 Br4'
_chemical_formula_weight     575.97
_chemical_melting_point     456
_symmetry_cell_setting     orthorhombic
_symmetry_space_group_name_H-M     'P b c a'
_symmetry_space_group_name_hall     '-P 2ac 2ab'
loop_
    _symmetry_equiv_pos_as_xyz
    'x, y, z'
    '-x+1/2, -y, z+1/2'
    '-x, y+1/2, -z+1/2'
    'x+1/2, -y+1/2, -z'
    '-x, -y, -z'
    'x-1/2, y, -z-1/2'
    'x, -y-1/2, z-1/2'
    '-x-1/2, y-1/2, z'
_cell_length_a     12.1550(10)
_cell_length_b     8.3819(9)
_cell_length_c     18.335(2)
_cell_angle_alpha     90.00
_cell_angle_beta     90.00
_cell_angle_gamma     90.00
_cell_volume     1867.9(3)
_cell_formula_units_Z     4
_cell_measurement_reflns_used     1766
_cell_measurement_theta_min     2.22
_cell_measurement_theta_max     27.00
_cell_measurement_temperature     173(2)
_exptl_crystal_description     irregular
_exptl_crystal_colour     white
_exptl_crystal_size_max     0.30
_exptl_crystal_size_mid     0.20
_exptl_crystal_size_min     0.10
_exptl_crystal_density_diffrn     2.048
_exptl_crystal_density_meas     ?
_exptl_crystal_density_method     'not measured'
_exptl_crystal_F_000     1104
_exptl_absorpt_coefficient_mu     8.617
_exptl_absorpt_correction_type     multi-scan
_exptl_absorpt_process_details     '(SADABS; Bruker, 1999)'
_exptl_absorpt_correction_T_min     0.141
_exptl_absorpt_correction_T_max     0.418
_exptl_special_details
;
;
_diffrn_ambient_temperature     173(2)
_diffrn_radiation_type     MoK\a
_diffrn_radiation_wavelength     0.71073
_diffrn_radiation_source     'fine-focus sealed tube'
_diffrn_radiation_monochromator     graphite
_diffrn_measurement_device_type     'Bruker APEX CCD'
_diffrn_measurement_method     CCD
_diffrn_detector_area_resol_mean     ?
_diffrn_reflns_number     16030
_diffrn_reflns_av_R_equivalents     0.0450
_diffrn_reflns_av_sigmaI/netI     0.0256
_diffrn_reflns_theta_min     2.22
_diffrn_reflns_theta_max     27.00
_diffrn_reflns_theta_full     27.00
_diffrn_measured_fraction_theta_max     1.000
_diffrn_measured_fraction_theta_full     1.000
_diffrn_reflns_limit_h_min     -15
_diffrn_reflns_limit_h_max     15
_diffrn_reflns_limit_k_min     -10
_diffrn_reflns_limit_k_max     10
_diffrn_reflns_limit_l_min     -23
_diffrn_reflns_limit_l_max     23
_diffrn_standards_number     ?
_diffrn_standards_interval_count     ?
_diffrn_standards_interval_time     ?
_diffrn_standards_decay_%     ?
_refine_special_details
;
Refinement of <i>F</i>^2^ against ALL reflections. The weighted <i>R</i>-factor
<i>wR</i> and goodness of fit <i>S</i> are based on <i>F</i>^2^, conventional
<i>R</i>-factors <i>R</i> are based on <i>F</i>, with <i>F</i> set to zero for
negative <i>F</i>^2^. The threshold expression of <i>F</i>^2^ >
\s(<i>F</i>^2^) is used only for calculating <i>R</i>-factors(gt) <i>etc</i>.
and is not relevant to the choice of reflections for refinement.
<i>R</i>-factors based on <i>F</i>^2^ are statistically about twice as large
as those based on <i>F</i>, and <i>R</i>- factors based on ALL data will be
even larger.
;
_reflns_number_total     2043
_reflns_number_gt     1766
_reflns_threshold_expression     I>2\s(I)
_refine_ls_structure_factor_coef     Fsqd
_refine_ls_matrix_type     full
_refine_ls_R_factor_all     0.0397
_refine_ls_R_factor_gt     0.0319
_refine_ls_wR_factor_gt     0.0699
_refine_ls_wR_factor_ref     0.0732
_refine_ls_goodness_of_fit_ref     1.075
_refine_ls_restrained_S_all     1.075
_refine_ls_number_reflns     2043
_refine_ls_number_parameters     109
_refine_ls_number_restraints     0
_refine_ls_hydrogen_treatment     constr
_refine_ls_weighting_scheme     calc
_refine_ls_weighting_details
         'calc w=1/[\s^2^(Fo^2^)+(0.0298P)^2^+3.2824P] where P=(Fo^2^+2Fc^2^)/3'
_atom_sites_solution_hydrogens     geom
_atom_sites_solution_primary     direct
_atom_sites_solution_secondary     difmap
_refine_ls_shift/su_max     0.001
_refine_ls_shift/su_mean     0.000
_refine_diff_density_max     0.841
_refine_diff_density_min     -0.597
_refine_ls_extinction_method     none
_refine_ls_extinction_coef     ?
loop_
    _atom_type_symbol
    _atom_type_description
    _atom_type_scat_dispersion_real
    _atom_type_scat_dispersion_imag
    _atom_type_scat_source
    'C' 'C' 0.0033 0.0016
                         'International Tables Vol C Tables 4.2.6.8 and 6.1.1.4'
    'H' 'H' 0.0000 0.0000
                         'International Tables Vol C Tables 4.2.6.8 and 6.1.1.4'
    'Br' 'Br' -0.2901 2.4595
                         'International Tables Vol C Tables 4.2.6.8 and 6.1.1.4'
_computing_data_collection     'SMART (Bruker, 2001)'
_computing_cell_refinement     'SAINT-Plus (Bruker, 2001)'
_computing_data_reduction     'SAINT-Plus (Bruker, 2001)'
_computing_structure_solution     'SHELXS97 (Sheldrick, 2008)'
_computing_structure_refinement     'SHELXL97 (Sheldrick, 2008)'
_computing_molecular_graphics     'ORTEP-3 (Farrugia, 1997)'
_computing_publication_material     'SHELXL97 (Sheldrick, 2008)'
loop_
    _atom_site_type_symbol
    _atom_site_label
    _atom_site_fract_x
    _atom_site_fract_y
    _atom_site_fract_z
    _atom_site_U_iso_or_equiv
    _atom_site_adp_type
    _atom_site_calc_flag
    _atom_site_refinement_flags
    _atom_site_occupancy
    _atom_site_disorder_assembly
    _atom_site_disorder_group
    Br Br1 0.94392(3) 0.12568(5) 0.72066(2) 0.03823(13) Uani d . 1 . .
    Br Br2 1.18942(3) 0.01277(4) 0.70021(2) 0.03403(12) Uani d . 1 . .
    C C1 1.0695(3) 0.1284(4) 0.66105(19) 0.0223(7) Uani d . 1 . .
    C C2 1.0750(3) 0.1954(4) 0.59555(18) 0.0216(7) Uani d . 1 . .
    H H2 1.1423 0.1819 0.5699 0.026 Uiso calc R 1 . .
    C C3 0.9893(3) 0.2882(4) 0.55781(18) 0.0198(6) Uani d . 1 . .
    C C4 0.9745(3) 0.2705(4) 0.48219(18) 0.0215(7) Uani d . 1 . .
    C C5 0.8859(3) 0.3511(4) 0.45039(19) 0.0250(7) Uani d . 1 . .
    H H5 0.8626 0.3226 0.4027 0.030 Uiso calc R 1 . .
    C C6 0.8316(3) 0.4717(4) 0.4873(2) 0.0241(7) Uani d . 1 . .
    H H6 0.7720 0.5255 0.4645 0.029 Uiso calc R 1 . .
    C C7 0.8632(3) 0.5151(4) 0.55752(19) 0.0227(7) Uani d . 1 . .
    C C8 0.9336(3) 0.4115(4) 0.59427(18) 0.0213(7) Uani d . 1 . .
    H H8 0.9442 0.4246 0.6453 0.026 Uiso calc R 1 . .
    C C9 0.8418(3) 0.6819(4) 0.5856(2) 0.0280(8) Uani d . 1 . .
    H H9A 0.8312 0.6778 0.6391 0.034 Uiso calc R 1 . .
    H H9B 0.7729 0.7228 0.5636 0.034 Uiso calc R 1 . .
    C C10 1.0610(3) 0.1987(4) 0.43258(19) 0.0263(7) Uani d . 1 . .
    H H10A 1.0256 0.1650 0.3864 0.032 Uiso calc R 1 . .
    H H10B 1.0918 0.1023 0.4562 0.032 Uiso calc R 1 . .
loop_
    _atom_site_aniso_label
    _atom_site_aniso_U_11
    _atom_site_aniso_U_22
    _atom_site_aniso_U_33
    _atom_site_aniso_U_12
    _atom_site_aniso_U_13
    _atom_site_aniso_U_23
    Br1 0.0365(2) 0.0460(2) 0.0321(2) 0.01147(17) 0.01440(17) 0.01208(17)
    Br2 0.0273(2) 0.0414(2) 0.0335(2) 0.00426(16) -0.00318(15) 0.01310(16)
    C1 0.0172(15) 0.0229(15) 0.0267(17) 0.0017(13) -0.0003(13) -0.0005(13)
    C2 0.0174(15) 0.0218(15) 0.0256(17) 0.0000(12) 0.0026(13) 0.0015(13)
    C3 0.0163(15) 0.0181(15) 0.0251(17) -0.0045(12) 0.0000(13) 0.0023(12)
    C4 0.0238(17) 0.0148(14) 0.0260(17) -0.0054(12) -0.0006(13) -0.0006(12)
    C5 0.0257(17) 0.0270(17) 0.0223(18) -0.0090(14) -0.0035(14) 0.0024(13)
    C6 0.0173(16) 0.0240(16) 0.0309(19) -0.0051(13) -0.0015(14) 0.0065(14)
    C7 0.0182(16) 0.0245(16) 0.0254(18) -0.0033(13) 0.0047(13) 0.0034(13)
    C8 0.0198(16) 0.0228(16) 0.0212(16) -0.0022(13) 0.0011(13) 0.0024(12)
    C9 0.0298(18) 0.0275(17) 0.0266(19) 0.0080(14) 0.0060(15) 0.0040(14)
    C10 0.0342(19) 0.0224(15) 0.0223(17) -0.0003(14) -0.0004(15) -0.0027(13)
_geom_special_details
;
All e.s.d.'s (except the e.s.d. in the dihedral angle between two l.s. planes)
are estimated using the full covariance matrix. The cell e.s.d.'s are taken
into account individually in the estimation of e.s.d.'s in distances, angles
and torsion angles; correlations between e.s.d.'s in cell parameters are only
used when they are defined by crystal symmetry. An approximate (isotropic)
treatment of cell e.s.d.'s is used for estimating e.s.d.'s involving l.s.
planes.
;
loop_
    _geom_bond_atom_site_label_1
    _geom_bond_atom_site_label_2
    _geom_bond_site_symmetry_2
    _geom_bond_distance
    _geom_bond_publ_flag
    Br1 C1 . 1.878(3) ?
    Br2 C1 . 1.892(3) ?
    C1 C2 . 1.328(5) ?
    C2 C3 . 1.473(4) ?
    C2 H2 . 0.9500 ?
    C3 C8 . 1.405(4) ?
    C3 C4 . 1.406(5) ?
    C4 C5 . 1.399(5) ?
    C4 C10 . 1.515(5) ?
    C5 C6 . 1.385(5) ?
    C5 H5 . 0.9500 ?
    C6 C7 . 1.392(5) ?
    C6 H6 . 0.9500 ?
    C7 C8 . 1.392(4) ?
    C7 C9 . 1.512(5) ?
    C8 H8 . 0.9500 ?
    C9 C10 5_766 1.584(5) ?
    C9 H9A . 0.9900 ?
    C9 H9B . 0.9900 ?
    C10 C9 5_766 1.584(5) ?
    C10 H10A . 0.9900 ?
    C10 H10B . 0.9900 ?
loop_
    _geom_angle_atom_site_label_1
    _geom_angle_atom_site_label_2
    _geom_angle_atom_site_label_3
    _geom_angle_site_symmetry_1
    _geom_angle_site_symmetry_3
    _geom_angle
    _geom_angle_publ_flag
    C2 C1 Br1 . . 124.9(2) ?
    C2 C1 Br2 . . 121.4(2) ?
    Br1 C1 Br2 . . 113.53(17) ?
    C1 C2 C3 . . 127.8(3) ?
    C1 C2 H2 . . 116.1 ?
    C3 C2 H2 . . 116.1 ?
    C8 C3 C4 . . 119.0(3) ?
    C8 C3 C2 . . 120.4(3) ?
    C4 C3 C2 . . 119.9(3) ?
    C5 C4 C3 . . 117.3(3) ?
    C5 C4 C10 . . 118.4(3) ?
    C3 C4 C10 . . 123.0(3) ?
    C6 C5 C4 . . 121.1(3) ?
    C6 C5 H5 . . 119.5 ?
    C4 C5 H5 . . 119.5 ?
    C5 C6 C7 . . 120.7(3) ?
    C5 C6 H6 . . 119.6 ?
    C7 C6 H6 . . 119.6 ?
    C6 C7 C8 . . 117.0(3) ?
    C6 C7 C9 . . 120.5(3) ?
    C8 C7 C9 . . 121.2(3) ?
    C7 C8 C3 . . 121.6(3) ?
    C7 C8 H8 . . 119.2 ?
    C3 C8 H8 . . 119.2 ?
    C7 C9 C10 . 5_766 112.6(3) ?
    C7 C9 H9A . . 109.1 ?
    C10 C9 H9A 5_766 . 109.1 ?
    C7 C9 H9B . . 109.1 ?
    C10 C9 H9B 5_766 . 109.1 ?
    H9A C9 H9B . . 107.8 ?
    C4 C10 C9 . 5_766 113.1(3) ?
    C4 C10 H10A . . 109.0 ?
    C9 C10 H10A 5_766 . 109.0 ?
    C4 C10 H10B . . 109.0 ?
    C9 C10 H10B 5_766 . 109.0 ?
    H10A C10 H10B . . 107.8 ?
