# Supplementary material for: 4,12-Bis(2,2-dibromo­vinyl)[2.2]paracyclo­phane
Source: Acta Crystallogr Sect E Struct Rep Online. 2009 Feb 13;65(Pt 3):o528. doi: 10.1107/S1600536809002475 (PMC2968423; doi:10.1107/S1600536809002475)
Supplement: Supplementary file 2 [file e-65-0o528-Isup2.hkl]

#
# h,k,l, Fc-squared, Fo-squared, sigma(Fo-squared) and status flag
#
data_I
_shelx_title ' p in Pbca'
_shelx_refln_list_code          4
_shelx_F_calc_maximum      317.68
_exptl_crystal_F_000      1104.00
_reflns_d_resolution_high  0.7828
 
loop_
 _symmetry_equiv_pos_as_xyz
 'x, y, z'
 '-x+1/2, -y, z+1/2'
 '-x, y+1/2, -z+1/2'
 'x+1/2, -y+1/2, -z'
 '-x, -y, -z'
 'x-1/2, y, -z-1/2'
 'x, -y-1/2, z-1/2'
 '-x-1/2, y-1/2, z'
 
_cell_length_a    12.1545
_cell_length_b     8.3819
_cell_length_c    18.3350
_cell_angle_alpha  90.000
_cell_angle_beta   90.000
_cell_angle_gamma  90.000
 
_shelx_F_squared_multiplier     1.000
 
loop_
 _refln_index_h
 _refln_index_k
 _refln_index_l
 _refln_F_squared_calc
 _refln_F_squared_meas
 _refln_F_squared_sigma
 _refln_observed_status
   2   0   0    24917.69    29160.00    470.49 o
   4   0   0      193.00      137.40     44.85 o
   6   0   0     1041.38     1393.70     97.49 o
   8   0   0    85037.31    86077.63   2370.94 o
  10   0   0      856.55      722.99     84.84 o
  12   0   0      579.34      614.84     91.62 o
  14   0   0       17.91      -48.22     32.15 o
   2   1   0     2053.32     2005.26     37.82 o
   4   1   0    24467.72    26913.19    316.00 o
   6   1   0     7263.94     7173.35    230.09 o
   8   1   0     2485.21     2436.21     52.80 o
  10   1   0      723.12      710.70     83.15 o
  12   1   0      187.58      180.54     44.31 o
  14   1   0      623.93      649.20     83.91 o
   0   2   0    21917.69    22113.15    361.33 o
   2   2   0    69685.80    76063.69    902.82 o
   4   2   0     2480.64     2921.93     79.08 o
   6   2   0    10735.93    11178.53    154.77 o
   8   2   0    18479.99    18789.54    286.52 o
  10   2   0     5415.22     5224.32    136.79 o
  12   2   0      132.79      112.83     60.98 o
  14   2   0     1072.94      985.39    106.20 o
   2   3   0     9543.13     9749.22    130.20 o
   4   3   0    26416.35    26856.82    361.73 o
   6   3   0     2136.96     2020.03     49.75 o
   8   3   0      141.99      198.64     23.45 o
  10   3   0     2347.10     2383.72    147.34 o
  12   3   0     6265.60     6493.82    563.12 o
  14   3   0      598.95      627.36    100.01 o
   0   4   0      275.31      386.54     35.21 o
   2   4   0    58114.99    58762.51    670.46 o
   4   4   0       45.28       68.95     13.19 o
   6   4   0    37215.87    38136.88    458.30 o
   8   4   0      144.15      136.63     33.14 o
  10   4   0    17458.63    16865.36    469.15 o
  12   4   0      413.60      295.54     75.88 o
  14   4   0     1601.61     1680.87    132.71 o
   2   5   0     5829.56     5984.98    101.26 o
   4   5   0      567.66      637.60     46.03 o
   6   5   0     5230.82     4920.88    144.07 o
   8   5   0        6.66       15.92     32.64 o
  10   5   0        9.75       72.14     74.61 o
  12   5   0        3.43      -63.61     98.60 o
   0   6   0    17891.81    17782.41    759.72 o
   2   6   0     7529.88     7242.82    122.77 o
   4   6   0      602.51      675.54     52.35 o
   6   6   0     5455.98     5355.28    126.73 o
   8   6   0     3616.76     3505.90    105.92 o
  10   6   0      888.90      958.34    104.81 o
  12   6   0      185.71      208.65     61.57 o
   2   7   0     8040.97     7644.66    155.67 o
   4   7   0      541.88      553.89     55.54 o
   6   7   0     5313.29     5303.70    147.87 o
   8   7   0        5.91        2.15     33.87 o
  10   7   0     1015.21     1291.14    118.52 o
   0   8   0    13426.51    13205.70    697.61 o
   2   8   0       31.67       42.33     38.13 o
   4   8   0       87.21       72.90     42.94 o
   6   8   0       72.66       46.52     40.81 o
   8   8   0     4802.50     5083.59    138.81 o
  10   8   0       20.28       22.37     66.17 o
   2   9   0      102.17      145.73     58.03 o
   4   9   0     3332.69     3084.15    109.26 o
   6   9   0        1.86      -46.08     30.72 o
   8   9   0      578.80      623.26     48.82 o
   0  10   0     2026.63     2249.11    173.23 o
   2  10   0      100.07      133.65     49.22 o
   4  10   0       19.44      122.83     39.68 o
   1   1   1      294.33      370.10      8.78 o
   2   1   1     9843.11    10813.99     97.41 o
   3   1   1      740.54      837.55     16.36 o
   4   1   1   100920.96   105421.11    860.76 o
   5   1   1     1574.05     1498.11     25.87 o
   6   1   1     1315.47     1262.31     25.10 o
   7   1   1     5779.32     6042.04     73.66 o
   8   1   1     1387.69     1293.21     29.21 o
   9   1   1      375.69      416.61     33.45 o
  10   1   1     2419.87     2250.22     64.36 o
  11   1   1      591.89      545.96     40.72 o
  12   1   1    12362.17    12505.57    180.97 o
  13   1   1      528.05      566.02     45.36 o
  14   1   1      278.07      248.81     43.11 o
  15   1   1      263.69      255.86     31.82 o
   0   2   1    95926.08   102054.90   1301.63 o
   1   2   1     1964.03     2060.77     26.55 o
   2   2   1    17125.29    17935.43    159.74 o
   3   2   1     4374.93     4989.22     56.47 o
   4   2   1       23.39       28.01      8.26 o
   5   2   1      426.14      517.39     18.53 o
   6   2   1     4748.97     4635.81     56.66 o
   7   2   1      110.05      100.29     16.31 o
   8   2   1    19015.54    19021.11    187.33 o
   9   2   1      245.55      245.46     22.75 o
  10   2   1     5303.11     5164.19     95.78 o
  11   2   1       94.53       95.40     27.82 o
  12   2   1      941.57      932.38     70.94 o
  13   2   1       42.71       33.58     38.21 o
  14   2   1      106.13      194.06     53.53 o
  15   2   1        5.40       72.80     33.22 o
   1   3   1      364.68      433.51     14.93 o
   2   3   1    37528.02    39160.34    318.86 o
   3   3   1     2154.35     2005.12     33.85 o
   4   3   1     2456.98     2328.11     38.35 o
   5   3   1     4888.09     4841.05     61.40 o
   6   3   1    32150.45    32604.10    278.65 o
   7   3   1      523.32      538.72     21.52 o
   8   3   1      558.30      553.70     21.00 o
   9   3   1     1064.48     1086.40     55.23 o
  10   3   1     2941.76     2799.96    109.12 o
  11   3   1     1195.70     1161.85     88.30 o
  12   3   1     1494.87     1630.89    102.73 o
  13   3   1      959.15      843.72     81.78 o
  14   3   1     6523.66     5890.24    177.27 o
   0   4   1      446.20      324.86     23.57 o
   1   4   1      158.13      187.85     14.19 o
   2   4   1     1766.21     1976.09     33.42 o
   3   4   1     2122.05     2244.20     40.94 o
   4   4   1      178.88      183.15     16.82 o
   5   4   1     1448.83     1561.82     35.08 o
   6   4   1      526.06      567.37     23.19 o
   7   4   1      351.58      393.94     28.76 o
   8   4   1      607.72      767.02     41.23 o
   9   4   1      141.78      170.84     39.09 o
  10   4   1     1174.02     1046.12     73.49 o
  11   4   1      129.90      159.03     49.85 o
  12   4   1        8.22       18.47     42.40 o
  13   4   1        3.52       18.96     40.84 o
  14   4   1        0.34       35.21     49.09 o
   1   5   1      240.51      289.30     19.25 o
   2   5   1    21453.20    21977.48    197.54 o
   3   5   1      464.03      478.32     19.51 o
   4   5   1     2296.90     2192.39     43.74 o
   5   5   1       33.72       45.23     20.83 o
   6   5   1    12647.07    12452.16    149.47 o
   7   5   1     2588.77     2428.57     57.59 o
   8   5   1       72.68       32.82     22.37 o
   9   5   1       96.85      118.98     27.53 o
  10   5   1     3622.60     3700.51    115.97 o
  11   5   1      339.74      369.08     57.04 o
  12   5   1      491.02      410.76     57.47 o
  13   5   1      226.47      238.78     45.76 o
   0   6   1     3921.65     3910.91     82.42 o
   1   6   1      446.61      469.10     25.09 o
   2   6   1    16772.78    17011.38    164.65 o
   3   6   1      369.61      451.12     28.57 o
   4   6   1      286.28      244.30     28.46 o
   5   6   1     1248.84     1337.11     49.41 o
   6   6   1     5245.85     5411.49     90.29 o
   7   6   1     1693.27     1656.54     54.45 o
   8   6   1     1146.88     1269.45     50.92 o
   9   6   1      132.89      156.73     38.94 o
  10   6   1     5201.26     5059.01    138.23 o
  11   6   1        2.89       48.60     39.38 o
  12   6   1      109.08      100.95     36.83 o
   1   7   1      591.52      597.97     33.02 o
   2   7   1      180.71      239.40     29.98 o
   3   7   1      234.84      248.42     30.91 o
   4   7   1    14306.14    14177.15    191.80 o
   5   7   1     1796.74     1819.97     58.33 o
   6   7   1        2.02      -37.77     25.43 o
   7   7   1       95.24      109.42     29.31 o
   8   7   1      482.64      458.63     47.08 o
   9   7   1       82.43       42.10     32.61 o
  10   7   1      680.15      656.10     62.34 o
  11   7   1      153.85      129.91     35.58 o
   0   8   1     3438.82     3228.87    126.76 o
   1   8   1      104.81      108.86     25.94 o
   2   8   1      380.38      330.76     35.28 o
   3   8   1      359.12      351.88     36.46 o
   4   8   1       89.85       80.33     29.16 o
   5   8   1      574.64      665.50     44.63 o
   6   8   1      748.47      775.75     47.34 o
   7   8   1       41.51       21.11     26.54 o
   8   8   1      705.16      630.55     41.73 o
   9   8   1      319.04      428.06     33.12 o
  10   8   1      196.30      260.11     34.15 o
   1   9   1        3.21       -3.76     35.32 o
   2   9   1       64.12       47.75     35.94 o
   3   9   1      578.72      572.23     40.90 o
   4   9   1     3441.98     3635.20     83.44 o
   5   9   1       21.58        8.58     27.44 o
   6   9   1       11.61       16.75     25.34 o
   7   9   1      387.00      453.98     35.87 o
   8   9   1        4.97       87.89     17.61 o
   0  10   1     4558.63     4657.83    187.43 o
   1  10   1      119.47      114.42     33.50 o
   2  10   1       94.52      160.24     34.76 o
   3  10   1       80.17      117.19     29.26 o
   4  10   1       32.11      100.97     25.42 o
   5  10   1       62.60       69.98     32.26 o
   0   0   2    35692.43    37695.93    945.93 o
   1   0   2     6476.08     6487.02    286.53 o
   2   0   2      623.96      563.39     22.02 o
   3   0   2    16836.23    17264.29    261.73 o
   4   0   2     4230.59     4391.43     80.64 o
   5   0   2     8219.69     8284.68    184.02 o
   6   0   2      614.26      664.85     35.97 o
   7   0   2      520.62      484.44     47.20 o
   8   0   2    59920.35    60824.91    791.44 o
   9   0   2     7936.69     7664.35    167.12 o
  10   0   2       55.27       61.79     37.23 o
  11   0   2     3480.96     3441.77    114.16 o
  12   0   2     2377.04     2280.00     99.19 o
  13   0   2     1383.48     1380.84     90.24 o
  14   0   2      458.97      429.61     67.10 o
  15   0   2      318.65      280.55     35.85 o
   1   1   2     7236.43     7789.86     75.56 o
   2   1   2     6674.77     6667.10     62.11 o
   3   1   2     6465.03     6773.29     67.52 o
   4   1   2    16514.95    16777.24    153.78 o
   5   1   2      214.70      184.49     10.31 o
   6   1   2     6285.30     6260.90    104.80 o
   7   1   2     4275.13     4156.13     63.47 o
   8   1   2      496.12      539.56     27.49 o
   9   1   2      832.79      946.17     35.71 o
  10   1   2     1548.45     1461.39     54.36 o
  11   1   2        6.62       14.90     25.97 o
  12   1   2     4466.93     4275.25     92.63 o
  13   1   2      160.57      171.78     38.32 o
  14   1   2     1231.25     1155.73     74.04 o
  15   1   2      625.82      662.62     50.94 o
   0   2   2    50941.95    54043.31    603.34 o
   1   2   2    13503.92    14282.00    122.51 o
   2   2   2     2561.89     2390.51     33.45 o
   3   2   2     8279.41     8611.65     90.59 o
   4   2   2     2588.49     2926.98     37.84 o
   5   2   2     1432.08     1423.90     28.91 o
   6   2   2     5545.73     5470.68     65.64 o
   7   2   2     9288.40     9198.43    115.31 o
   8   2   2     9992.79    10048.04    113.56 o
   9   2   2     3197.22     3301.39     64.85 o
  10   2   2     6436.07     6229.99    107.43 o
  11   2   2      981.50      958.87     55.71 o
  12   2   2        8.35        9.67     37.59 o
  13   2   2      366.37      341.02     51.75 o
  14   2   2      501.29      500.90     55.75 o
  15   2   2      685.57      690.44     58.35 o
   1   3   2     7095.53     7203.59     71.88 o
   2   3   2      812.18      709.74     21.36 o
   3   3   2       79.17      114.25     13.09 o
   4   3   2    20489.55    21094.83    195.31 o
   5   3   2       21.54       17.81     12.27 o
   6   3   2     3036.40     3062.18     48.63 o
   7   3   2     4601.09     4592.27     61.52 o
   8   3   2     1227.73     1269.20     58.10 o
   9   3   2     2433.05     2385.94     57.58 o
  10   3   2       91.12       52.47     40.48 o
  11   3   2      123.32      104.43     46.45 o
  12   3   2     1286.16     1478.20     91.37 o
  13   3   2        3.34       -1.52     46.39 o
  14   3   2       67.45       39.79     38.50 o
   0   4   2     6408.66     6827.98    103.92 o
   1   4   2     8897.15     8540.74     87.23 o
   2   4   2    48530.90    50174.97    409.00 o
   3   4   2       31.52       50.81     14.37 o
   4   4   2     1206.86     1220.37     32.46 o
   5   4   2      728.84      784.08     27.92 o
   6   4   2     9746.73     9353.73    116.73 o
   7   4   2     8448.38     8354.05    109.65 o
   8   4   2       31.95       45.04     19.12 o
   9   4   2     3863.82     3819.94     86.44 o
  10   4   2    15330.72    15214.75    377.36 o
  11   4   2        0.24       17.18     42.24 o
  12   4   2      136.97      146.31     49.57 o
  13   4   2        6.65      -30.92     32.28 o
  14   4   2     1280.93     1388.02     86.13 o
   1   5   2      254.75      249.69     18.59 o
   2   5   2     7007.94     7012.37     80.45 o
   3   5   2     1950.07     1929.36     41.96 o
   4   5   2      898.73      896.17     31.40 o
   5   5   2      880.09      910.70     33.88 o
   6   5   2    12854.12    12481.77    149.89 o
   7   5   2      158.20      172.97     27.00 o
   8   5   2     1711.15     1579.86     49.26 o
   9   5   2      545.11      547.51     43.65 o
  10   5   2      607.43      679.83     64.64 o
  11   5   2      583.92      547.92     61.81 o
  12   5   2        0.99       21.80     46.60 o
  13   5   2      139.76      174.29     38.69 o
   0   6   2     4567.55     4486.46     90.05 o
   1   6   2     3321.23     3195.99     52.54 o
   2   6   2     1123.18     1022.69     30.49 o
   3   6   2       29.84       35.55     17.94 o
   4   6   2     1528.85     1504.23     47.31 o
   5   6   2       17.09       15.43     23.13 o
   6   6   2     2462.01     2401.55     60.40 o
   7   6   2      803.69      887.44     44.04 o
   8   6   2     2960.81     2860.28     67.71 o
   9   6   2     3189.31     3092.23     82.29 o
  10   6   2      960.17     1041.49     76.03 o
  11   6   2       44.57       92.72     39.77 o
  12   6   2      169.60      179.52     39.72 o
   1   7   2      923.75      997.68     39.49 o
   2   7   2     2867.38     2887.94     64.65 o
   3   7   2      334.10      419.93     35.04 o
   4   7   2       32.97       23.00     26.99 o
   5   7   2     1054.10     1021.76     47.98 o
   6   7   2     2760.74     2686.51     67.62 o
   7   7   2        9.78       70.65     30.71 o
   8   7   2       44.14      130.42     25.25 o
   9   7   2      631.90      696.51     47.71 o
  10   7   2     1074.07     1133.70     78.39 o
  11   7   2      367.87      377.19     49.96 o
   0   8   2    12115.96    12029.45    243.85 o
   1   8   2      956.93     1051.34     52.52 o
   2   8   2      399.39      424.11     37.53 o
   3   8   2      608.53      657.01     42.89 o
   4   8   2       88.71       95.91     29.71 o
   5   8   2      598.92      697.29     45.12 o
   6   8   2       79.52      125.19     31.63 o
   7   8   2      564.12      690.04     45.82 o
   8   8   2     6805.67     7022.19    126.80 o
   9   8   2      328.43      360.48     32.20 o
  10   8   2      242.84      279.50     42.85 o
   1   9   2       60.41       63.48     36.17 o
   2   9   2      240.19      265.16     33.82 o
   3   9   2      131.12      162.88     35.36 o
   4   9   2     2972.76     2715.56     74.58 o
   5   9   2      377.39      416.10     39.07 o
   6   9   2       11.91       56.82     24.63 o
   7   9   2      222.95      254.14     29.20 o
   8   9   2      243.04      316.26     34.37 o
   0  10   2      103.57      250.59     57.95 o
   1  10   2       58.07      124.32     34.95 o
   2  10   2      609.60      636.06     51.49 o
   3  10   2      318.41      452.11     44.28 o
   4  10   2       70.02       92.55     28.35 o
   5  10   2       53.20      187.53     35.79 o
   1   1   3    47457.24    49802.76    407.15 o
   2   1   3     1547.41     1533.41     23.72 o
   3   1   3    26676.09    28719.84    236.97 o
   4   1   3    62282.19    65914.13    547.40 o
   5   1   3    15742.95    15948.79    151.79 o
   6   1   3       59.52       64.65      9.67 o
   7   1   3     8729.83     8556.22    110.68 o
   8   1   3     1606.16     1757.30     44.59 o
   9   1   3     5830.83     5786.69     98.42 o
  10   1   3      160.95      147.39     29.12 o
  11   1   3     2438.18     2366.02     70.42 o
  12   1   3    10551.55    10369.72    159.16 o
  13   1   3     2397.44     2353.06     82.51 o
  14   1   3        0.01       19.82     29.33 o
  15   1   3     1145.06     1297.36     95.70 o
   0   2   3    36572.33    38481.40    436.64 o
   1   2   3      602.52      570.60     14.57 o
   2   2   3    27894.76    28869.73    237.72 o
   3   2   3     8304.82     8257.19     83.23 o
   4   2   3     6841.82     7842.82     79.25 o
   5   2   3     3710.95     3598.41     46.67 o
   6   2   3     4644.74     4440.47     60.71 o
   7   2   3      711.46      686.68     22.23 o
   8   2   3    15763.58    16186.27    172.09 o
   9   2   3      447.24      475.64     30.63 o
  10   2   3     4065.50     3891.73     81.86 o
  11   2   3      504.08      543.30     47.22 o
  12   2   3     1073.14      959.44     71.13 o
  13   2   3      322.15      274.23     50.98 o
  14   2   3       94.41      144.79     40.89 o
  15   2   3      224.65      240.68     36.48 o
   1   3   3     1023.03     1123.14     22.83 o
   2   3   3    19660.14    20241.72    175.09 o
   3   3   3    42036.04    43679.47    375.64 o
   4   3   3      176.12      211.35     16.70 o
   5   3   3    19842.95    19938.46    189.89 o
   6   3   3    24501.95    25462.56    232.13 o
   7   3   3        4.97        1.95     15.07 o
   8   3   3     1030.91     1042.32     49.27 o
   9   3   3        6.73       21.45     19.80 o
  10   3   3     4537.90     4398.45    118.40 o
  11   3   3     5448.95     5378.26    161.50 o
  12   3   3      119.88      131.19     44.40 o
  13   3   3     1982.80     1926.72     97.87 o
  14   3   3     1065.79     1010.25     79.90 o
   0   4   3     4242.12     4257.60     75.63 o
   1   4   3     1258.44     1360.69     28.39 o
   2   4   3     1925.50     2112.04     35.17 o
   3   4   3       54.01       64.92     15.72 o
   4   4   3     1456.05     1534.88     35.87 o
   5   4   3       37.49       47.32     15.88 o
   6   4   3       84.28      104.87     18.62 o
   7   4   3      716.82      696.48     34.53 o
   8   4   3     1391.44     1456.06     49.93 o
   9   4   3       24.24       41.69     26.94 o
  10   4   3      277.87      214.29     49.20 o
  11   4   3      848.89      857.19     71.90 o
  12   4   3      150.51      121.63     46.05 o
  13   4   3        4.61      -11.25     49.06 o
  14   4   3       31.50       65.17     31.86 o
   1   5   3      101.68      136.64     16.46 o
   2   5   3     7073.49     6580.34     83.63 o
   3   5   3    11804.84    11677.80    127.81 o
   4   5   3      630.37      681.99     30.13 o
   5   5   3    12543.49    12196.90    134.95 o
   6   5   3    12143.23    11873.94    144.57 o
   7   5   3      213.05      242.28     28.31 o
   8   5   3       10.67       -0.66     17.20 o
   9   5   3      155.00      216.23     35.86 o
  10   5   3     3192.49     3113.46    109.38 o
  11   5   3     3244.41     3132.98    113.18 o
  12   5   3        0.19       -9.82     32.77 o
  13   5   3     1657.20     1627.60     92.15 o
   0   6   3     3516.61     3340.95     76.37 o
   1   6   3     2018.92     1948.81     41.59 o
   2   6   3     6138.94     5789.47     82.09 o
   3   6   3      263.30      263.49     25.58 o
   4   6   3       58.11       95.20     25.19 o
   5   6   3      640.05      668.59     38.66 o
   6   6   3     2716.74     2866.25     64.76 o
   7   6   3      550.17      542.11     38.01 o
   8   6   3     1480.54     1490.94     51.55 o
   9   6   3      769.21      863.19     53.20 o
  10   6   3     5032.36     4892.35    117.13 o
  11   6   3        7.78      -53.60     35.73 o
  12   6   3       71.83       55.52     35.61 o
   1   7   3     3177.32     3262.27     62.96 o
   2   7   3       35.83       51.61     19.73 o
   3   7   3     3362.12     3215.28     69.34 o
   4   7   3     5825.36     5492.36    114.32 o
   5   7   3      949.88     1031.74     47.85 o
   6   7   3      229.90      196.24     32.21 o
   7   7   3     1947.01     1855.87     61.42 o
   8   7   3      699.85      687.10     46.92 o
   9   7   3     1434.93     1486.60     64.39 o
  10   7   3      289.16      217.90     45.85 o
  11   7   3      183.68      233.06     41.10 o
   0   8   3       20.03        3.06     33.47 o
   1   8   3      612.44      594.79     43.82 o
   2   8   3      639.22      660.73     42.16 o
   3   8   3       56.38       49.86     28.08 o
   4   8   3      306.24      311.33     35.70 o
   5   8   3       64.43       43.61     29.88 o
   6   8   3      264.86      259.34     35.23 o
   7   8   3      402.28      446.39     39.10 o
   8   8   3      443.96      407.44     38.48 o
   9   8   3      263.27      293.92     37.67 o
  10   8   3       95.26      132.38     61.22 o
   1   9   3     1995.65     2152.38     80.05 o
   2   9   3       55.88      117.53     30.53 o
   3   9   3      183.61      254.36     37.59 o
   4   9   3     2241.24     2493.12     69.79 o
   5   9   3      775.78      737.02     46.30 o
   6   9   3        1.25        3.41     22.72 o
   7   9   3      429.97      577.44     37.98 o
   8   9   3       17.12       72.73     34.77 o
   0  10   3     2077.50     2011.34    111.60 o
   1  10   3      117.03      113.50     40.83 o
   2  10   3       47.85       91.30     29.97 o
   3  10   3      509.62      552.86     45.63 o
   4  10   3       91.91      110.84     23.42 o
   5  10   3      329.41      484.77     38.50 o
   0   0   4    53076.08    55105.22   1307.71 o
   1   0   4    38789.52    42123.97    576.22 o
   2   0   4     2410.57     2528.03     72.61 o
   3   0   4    29200.13    27523.41    571.83 o
   4   0   4     2823.87     3018.77     77.19 o
   5   0   4    23292.83    23857.67    328.14 o
   6   0   4     1014.66     1397.48     53.14 o
   7   0   4     9711.08    10092.64    171.66 o
   8   0   4     9494.37     9761.79    171.48 o
   9   0   4     8909.73     8699.91    161.03 o
  10   0   4     1038.00      898.88     67.20 o
  11   0   4     3995.31     3663.03    118.00 o
  12   0   4     1539.69     1449.09     86.73 o
  13   0   4     1450.14     1547.58     83.57 o
  14   0   4     1123.09     1037.67    100.10 o
  15   0   4      117.12      138.47     36.84 o
   1   1   4    22532.70    23433.60    200.50 o
   2   1   4    16985.26    18477.88    158.27 o
   3   1   4      120.29      138.33     12.52 o
   4   1   4    17054.67    18000.81    165.77 o
   5   1   4      945.38     1021.22     23.01 o
   6   1   4     7208.09     7503.21    108.65 o
   7   1   4     4359.34     4262.02     71.46 o
   8   1   4     1806.99     1853.73     47.31 o
   9   1   4     4446.89     4237.51     73.05 o
  10   1   4      135.51       90.60     27.83 o
  11   1   4     1307.86     1228.66     54.87 o
  12   1   4      894.83      875.07     57.48 o
  13   1   4      232.70      224.80     37.74 o
  14   1   4      181.99      261.80     33.49 o
  15   1   4       54.42       15.27     53.99 o
   0   2   4     8496.78     8217.18    109.99 o
   1   2   4    36122.64    37369.66    317.19 o
   2   2   4     8854.30     9531.97     90.41 o
   3   2   4     2781.69     2616.64     39.38 o
   4   2   4     1813.02     2110.40     34.02 o
   5   2   4     4438.63     4602.01     56.55 o
   6   2   4     1388.84     1375.84     29.49 o
   7   2   4     9827.65     9514.43    112.42 o
   8   2   4     2734.28     2874.40     59.39 o
   9   2   4     8901.29     8774.69    165.05 o
  10   2   4      324.24      379.15     44.11 o
  11   2   4     2555.10     2495.32     87.48 o
  12   2   4      345.99      371.46     41.48 o
  13   2   4       19.50       27.71     38.28 o
  14   2   4       20.94       25.47     46.55 o
  15   2   4     1675.52     1704.60     89.00 o
   1   3   4    12330.87    12342.11    114.15 o
   2   3   4      832.27      720.44     20.17 o
   3   3   4        1.47        1.54     11.52 o
   4   3   4     4156.44     3831.19     54.63 o
   5   3   4       84.07       98.49     15.91 o
   6   3   4      627.35      610.17     21.21 o
   7   3   4     2739.72     2534.04     51.55 o
   8   3   4      168.57      189.19     20.64 o
   9   3   4     1136.90     1224.58     48.61 o
  10   3   4      267.45      269.09     35.06 o
  11   3   4        8.78      -18.59     38.41 o
  12   3   4     1275.95     1353.53     82.37 o
  13   3   4       24.40       17.50     36.74 o
  14   3   4      312.77      288.18     58.95 o
   0   4   4      451.08      392.00     31.43 o
   1   4   4    32457.95    33350.53    280.54 o
   2   4   4    10122.78     9962.04    100.55 o
   3   4   4      885.24      947.92     30.19 o
   4   4   4      112.04      134.79     17.97 o
   5   4   4      215.47      229.43     20.76 o
   6   4   4     5884.28     5885.86     80.07 o
   7   4   4    13271.23    12550.29    139.69 o
   8   4   4      519.02      582.43     31.72 o
   9   4   4     4548.40     4490.25     97.40 o
  10   4   4     3641.13     3573.45     95.52 o
  11   4   4      339.32      294.18     55.11 o
  12   4   4      901.66      820.34     73.07 o
  13   4   4      502.61      612.44     65.43 o
  14   4   4      129.19      203.15     39.31 o
   1   5   4     3322.67     3414.33     51.23 o
   2   5   4     4398.73     4274.06     58.62 o
   3   5   4     4640.94     4298.13     66.05 o
   4   5   4     2797.32     2658.63     51.49 o
   5   5   4     3332.25     3269.29     58.23 o
   6   5   4     3851.31     3702.96     63.32 o
   7   5   4      273.92      314.75     30.29 o
   8   5   4       45.61       52.79     25.89 o
   9   5   4      701.10      796.29     52.10 o
  10   5   4      331.91      354.14     40.14 o
  11   5   4      985.88      964.84     74.19 o
  12   5   4      356.49      429.37     56.49 o
  13   5   4      209.79      213.31     44.48 o
   0   6   4      935.32      969.50     47.07 o
   1   6   4     8404.00     8166.05     95.22 o
   2   6   4      304.57      276.28     26.39 o
   3   6   4     1283.77     1369.16     42.88 o
   4   6   4        0.88       39.14     16.85 o
   5   6   4     1471.44     1439.70     49.59 o
   6   6   4      183.60      202.62     29.10 o
   7   6   4     4605.78     4819.94     87.11 o
   8   6   4      598.95      587.18     42.86 o
   9   6   4     2349.63     2280.98     75.93 o
  10   6   4        6.32       24.93     20.80 o
  11   6   4      170.78      189.96     44.32 o
  12   6   4       75.05      182.08     38.23 o
   1   7   4      230.40      277.01     28.31 o
   2   7   4      523.56      512.16     33.40 o
   3   7   4     4638.91     4296.14     80.03 o
   4   7   4      468.07      580.41     39.69 o
   5   7   4     2151.30     2146.36     64.94 o
   6   7   4     1506.77     1499.98     55.70 o
   7   7   4      321.60      375.73     35.77 o
   8   7   4        2.41      -24.54     23.20 o
   9   7   4      157.77      258.03     34.74 o
  10   7   4       20.25       21.28     32.01 o
  11   7   4      378.62      401.80     58.69 o
   0   8   4     5851.58     5745.52    138.10 o
   1   8   4     1131.41     1197.38     55.54 o
   2   8   4      871.66      802.82     43.46 o
   3   8   4     2713.35     2802.73     69.37 o
   4   8   4       16.84       32.99     27.19 o
   5   8   4     2641.88     2751.42     79.73 o
   6   8   4       24.91       70.04     27.34 o
   7   8   4      104.11      137.15     27.44 o
   8   8   4     1442.95     1578.01     63.71 o
   9   8   4     1314.81     1394.45     59.05 o
   1   9   4     2406.78     2341.88     82.10 o
   2   9   4      159.14      231.88     35.48 o
   3   9   4      216.07      235.35     36.48 o
   4   9   4     1510.43     1488.78     57.33 o
   5   9   4      381.37      325.15     35.04 o
   6   9   4      256.84      245.51     25.25 o
   7   9   4      506.88      659.39     34.39 o
   0  10   4      142.80       28.52     66.13 o
   1  10   4     1068.81     1328.19     75.21 o
   2  10   4      172.44      248.71     34.62 o
   3  10   4        3.94       33.81     34.69 o
   4  10   4        4.69       43.85     34.75 o
   1   1   5    45386.23    46954.85    379.68 o
   2   1   5     5049.72     5114.51     56.97 o
   3   1   5    14349.36    14721.14    134.29 o
   4   1   5    10374.48    11042.06    113.00 o
   5   1   5    14628.23    14474.38    142.36 o
   6   1   5     5607.68     5763.05     74.59 o
   7   1   5    19182.97    19223.71    198.09 o
   8   1   5       20.17       17.94     20.51 o
   9   1   5     8281.25     8026.86    110.92 o
  10   1   5      436.38      382.60     37.21 o
  11   1   5     1721.20     1744.84     61.80 o
  12   1   5      400.31      474.79     54.87 o
  13   1   5     3835.53     3594.33     98.27 o
  14   1   5      459.65      570.61     42.43 o
  15   1   5     2949.85     2976.21    119.80 o
   0   2   5    15916.29    15661.10    194.12 o
   1   2   5      487.11      440.44     15.48 o
   2   2   5     2778.05     2686.49     39.23 o
   3   2   5    31461.24    33173.01    277.48 o
   4   2   5       65.20       64.63     11.33 o
   5   2   5    27868.01    28968.72    250.24 o
   6   2   5      251.46      229.51     16.28 o
   7   2   5     1074.10     1000.23     27.25 o
   8   2   5     1836.05     1665.38     46.83 o
   9   2   5       31.47       56.51     19.63 o
  10   2   5     2176.10     2111.94     67.08 o
  11   2   5     3556.91     3386.71    105.76 o
  12   2   5     1205.12     1163.63     66.92 o
  13   2   5     2770.59     2810.18    112.99 o
  14   2   5      259.62      188.70     37.24 o
   1   3   5      367.93      439.73     20.02 o
   2   3   5     8768.34     9173.03     92.03 o
   3   3   5    23523.86    23121.80    201.95 o
   4   3   5    10448.07    10585.69    106.06 o
   5   3   5    16450.73    16196.51    181.35 o
   6   3   5     1447.31     1435.41     32.40 o
   7   3   5      684.77      761.31     30.11 o
   8   3   5      286.21      309.47     22.85 o
   9   3   5     1053.12     1025.93     53.87 o
  10   3   5        1.25       27.30     20.54 o
  11   3   5     8344.73     7985.69    170.99 o
  12   3   5      890.09      933.29     72.25 o
  13   3   5     3168.45     3158.24    114.40 o
  14   3   5     1180.28     1145.92     77.72 o
   0   4   5      193.88      235.79     24.00 o
   1   4   5     2067.64     2136.44     37.25 o
   2   4   5       10.19        2.37     11.73 o
   3   4   5      306.90      306.26     21.75 o
   4   4   5       59.22       42.13     16.30 o
   5   4   5       38.55       29.98     16.10 o
   6   4   5      141.66      136.12     20.72 o
   7   4   5      918.02      816.02     33.96 o
   8   4   5       66.23       95.54     21.19 o
   9   4   5      835.48      934.89     53.95 o
  10   4   5       41.34       59.23     49.43 o
  11   4   5      374.44      354.46     56.05 o
  12   4   5      127.63       37.48     41.01 o
  13   4   5        3.80       38.11     42.54 o
  14   4   5      132.97      266.06     59.47 o
   1   5   5     3626.74     3674.36     54.38 o
   2   5   5     1899.89     1805.93     37.55 o
   3   5   5    22510.29    22125.14    215.37 o
   4   5   5     1543.57     1517.38     41.48 o
   5   5   5    16273.41    15783.27    166.94 o
   6   5   5      171.29      184.45     23.47 o
   7   5   5     1694.79     1568.38     49.69 o
   8   5   5      256.19      176.12     28.99 o
   9   5   5     1332.12     1313.23     62.71 o
  10   5   5        7.82        5.00     22.73 o
  11   5   5     3892.78     3836.06    121.86 o
  12   5   5      436.27      587.50     63.13 o
  13   5   5     2877.40     2824.76    111.97 o
   0   6   5     2336.91     2312.09     70.79 o
   1   6   5     6582.37     6551.19     82.86 o
   2   6   5     3978.57     3679.63     64.88 o
   3   6   5     1090.54     1159.47     43.81 o
   4   6   5      611.55      627.22     33.88 o
   5   6   5     1263.50     1237.08     47.44 o
   6   6   5      586.66      668.29     42.40 o
   7   6   5     5781.92     5347.52     92.38 o
   8   6   5      270.44      335.36     34.17 o
   9   6   5      402.01      548.48     46.35 o
  10   6   5      447.42      491.89     47.38 o
  11   6   5       30.82       74.81     30.09 o
  12   6   5      297.51      270.78     42.00 o
   1   7   5     5832.89     5886.66     91.57 o
   2   7   5      948.71      990.88     43.05 o
   3   7   5     1079.63     1054.79     46.40 o
   4   7   5     1209.95     1136.76     51.63 o
   5   7   5     2609.41     2362.40     63.03 o
   6   7   5     1058.77     1079.08     49.60 o
   7   7   5     2408.50     2394.43     65.82 o
   8   7   5       22.87       53.63     21.77 o
   9   7   5     1774.18     1686.89     70.04 o
  10   7   5        8.29        5.20     36.78 o
  11   7   5      146.25      274.16     49.37 o
   0   8   5     1558.85     1499.41     77.88 o
   1   8   5     2842.99     2717.09     69.62 o
   2   8   5       58.40       82.46     31.54 o
   3   8   5        7.76       -3.29     25.45 o
   4   8   5       17.44      -26.51     24.18 o
   5   8   5       91.58       82.24     26.76 o
   6   8   5      195.73      224.64     30.53 o
   7   8   5      561.73      662.67     48.42 o
   8   8   5        4.42        5.89     20.42 o
   9   8   5     1976.53     1921.21     80.06 o
   1   9   5     1249.60     1385.10     64.02 o
   2   9   5      119.77      143.27     26.92 o
   3   9   5      576.31      643.65     44.22 o
   4   9   5      185.95      297.16     39.82 o
   5   9   5      253.07      245.26     35.06 o
   6   9   5      499.76      607.37     45.64 o
   7   9   5     1129.78     1333.34     94.96 o
   0  10   5      545.80      546.97     81.87 o
   1  10   5      509.97      371.34     52.70 o
   2  10   5       42.85        0.75     42.89 o
   3  10   5      555.68      615.57     44.50 o
   4  10   5        3.86       83.23     30.09 o
   0   0   6    13432.94    14985.61    318.52 o
   1   0   6    17469.33    18039.96    305.85 o
   2   0   6    21215.42    22001.40    413.56 o
   3   0   6    57676.41    58568.25   1017.62 o
   4   0   6      226.18      230.82     24.02 o
   5   0   6    43318.07    44077.34    521.42 o
   6   0   6     4862.18     4891.87    120.86 o
   7   0   6     2778.03     2779.34     81.51 o
   8   0   6       28.86       51.73     31.60 o
   9   0   6     8801.77     9059.78    173.05 o
  10   0   6     5868.15     5772.04    147.10 o
  11   0   6    10604.43    10836.54    231.63 o
  12   0   6      219.56      158.60     43.72 o
  13   0   6     5882.81     5579.13    156.21 o
  14   0   6      594.32      624.29     97.56 o
  15   0   6      577.58      618.73     64.77 o
   1   1   6     7411.93     7135.09     79.00 o
   2   1   6       34.41       40.89      9.58 o
   3   1   6     2491.91     2488.80     38.55 o
   4   1   6     3340.52     3547.50     49.47 o
   5   1   6      744.32      911.16     27.08 o
   6   1   6     1394.02     1328.58     31.90 o
   7   1   6     2260.69     2153.78     58.37 o
   8   1   6       10.31       12.25     20.47 o
   9   1   6     3266.12     3038.20     65.00 o
  10   1   6        5.43        2.45     16.53 o
  11   1   6      522.09      452.61     38.23 o
  12   1   6      110.60      134.42     35.30 o
  13   1   6       12.99       50.48     26.79 o
  14   1   6      583.79      561.24     56.45 o
   0   2   6    14263.48    14586.18    185.67 o
   1   2   6    28051.42    28296.83    238.00 o
   2   2   6     1841.59     1759.42     31.97 o
   3   2   6     5654.97     5291.51     65.96 o
   4   2   6       16.56       19.38     11.13 o
   5   2   6      597.87      608.51     24.57 o
   6   2   6     1152.69     1257.32     31.34 o
   7   2   6    15440.66    15520.77    162.42 o
   8   2   6     2963.19     2861.76     64.82 o
   9   2   6    11495.93    11402.14    165.20 o
  10   2   6      340.51      364.21     36.27 o
  11   2   6      913.62      931.13     59.80 o
  12   2   6      147.31      173.00     34.94 o
  13   2   6      445.95      435.82     54.21 o
  14   2   6       51.00       88.38     55.20 o
   1   3   6     9970.29     9598.75     95.80 o
   2   3   6     4437.08     4509.71     56.21 o
   3   3   6      400.87      392.05     22.08 o
   4   3   6     7890.90     8190.26     89.09 o
   5   3   6      149.76      212.24     16.59 o
   6   3   6     3515.75     3297.22     52.36 o
   7   3   6     8131.36     7826.65     98.65 o
   8   3   6       27.02      -22.35     24.67 o
   9   3   6     3884.72     3729.57     83.19 o
  10   3   6      281.43      313.60     35.73 o
  11   3   6      203.56      142.69     43.40 o
  12   3   6      729.25      699.98     64.17 o
  13   3   6      265.02      212.84     38.06 o
  14   3   6      326.89      342.64     42.98 o
   0   4   6    12859.27    12824.35    176.79 o
   1   4   6    24081.10    23735.86    210.09 o
   2   4   6       96.31      111.46     15.23 o
   3   4   6     1485.91     1474.50     32.67 o
   4   4   6      539.93      508.45     26.84 o
   5   4   6     5890.64     5592.46     78.35 o
   6   4   6      450.88      445.64     27.73 o
   7   4   6    23336.54    22809.60    236.79 o
   8   4   6     4379.82     4222.89     76.27 o
   9   4   6     7789.89     7678.17    181.82 o
  10   4   6      116.12      162.50     36.03 o
  11   4   6      208.06      168.73     46.27 o
  12   4   6      456.42      440.56     57.64 o
  13   4   6      278.85      405.79     55.31 o
   1   5   6     2824.78     2802.44     47.71 o
   2   5   6     1620.38     1687.44     37.46 o
   3   5   6     6115.05     5966.24     82.46 o
   4   5   6     2298.22     2258.02     48.92 o
   5   5   6     1341.23     1345.71     42.22 o
   6   5   6     1088.09     1154.13     40.31 o
   7   5   6      170.53      182.86     22.12 o
   8   5   6      642.02      711.53     41.93 o
   9   5   6     2699.38     2525.85     79.09 o
  10   5   6        3.82       35.87     25.04 o
  11   5   6     2527.69     2220.86     97.65 o
  12   5   6       78.64       79.56     27.38 o
  13   5   6      240.17      292.85     55.09 o
   0   6   6       32.10      114.68     27.98 o
   1   6   6     6419.25     6113.32     79.91 o
   2   6   6     1342.09     1362.37     42.98 o
   3   6   6     1294.90     1318.94     55.33 o
   4   6   6       13.77        2.80     20.63 o
   5   6   6     1192.89     1103.81     40.05 o
   6   6   6       47.60       57.05     23.70 o
   7   6   6     1805.29     1839.64     56.46 o
   8   6   6      892.31     1029.31     52.81 o
   9   6   6     4302.10     4028.30     97.98 o
  10   6   6      565.34      571.82     48.27 o
  11   6   6      263.07      304.51     39.94 o
  12   6   6       34.76       76.97     44.18 o
   1   7   6     1132.76     1204.70     44.17 o
   2   7   6     1801.37     1809.13     51.75 o
   3   7   6     2146.65     2038.36     52.72 o
   4   7   6      562.55      515.72     37.55 o
   5   7   6     3569.12     3463.20     74.26 o
   6   7   6      109.59      177.04     34.66 o
   7   7   6      218.04      258.53     29.89 o
   8   7   6      113.09       81.02     22.63 o
   9   7   6      807.33     1042.71     52.42 o
  10   7   6      846.42      901.47     67.35 o
  11   7   6      776.38      863.35     73.53 o
   0   8   6      875.84      993.81     67.66 o
   1   8   6      620.66      673.24     39.90 o
   2   8   6      369.94      398.11     36.95 o
   3   8   6     3270.95     3351.26     74.02 o
   4   8   6       23.00       13.22     20.73 o
   5   8   6     2618.20     2577.03     74.22 o
   6   8   6      182.13      160.61     31.40 o
   7   8   6      183.84      258.12     32.42 o
   8   8   6      269.01      377.76     44.22 o
   9   8   6      691.83      721.87     52.19 o
   1   9   6      990.16      958.07     70.35 o
   2   9   6      339.55      415.96     40.75 o
   3   9   6       32.69       30.73     36.11 o
   4   9   6      641.39      625.38     46.50 o
   5   9   6      516.16      504.88     39.46 o
   6   9   6      353.17      390.48     43.32 o
   7   9   6     1996.61     1943.11     75.53 o
   0  10   6       38.11       75.97     57.93 o
   1  10   6      124.11      180.36     44.86 o
   2  10   6      306.26      332.56     49.16 o
   3  10   6      460.73      668.29     60.12 o
   1   1   7    26036.08    25204.05    229.51 o
   2   1   7     4600.55     4450.47     56.16 o
   3   1   7     5565.58     5510.82     66.81 o
   4   1   7     5558.51     5434.13     68.26 o
   5   1   7    13450.19    14062.89    145.88 o
   6   1   7     7460.99     7134.93     87.92 o
   7   1   7    15448.71    15333.91    182.86 o
   8   1   7       91.23       96.85     25.42 o
   9   1   7    10818.03    10657.17    172.01 o
  10   1   7      328.66      320.86     30.13 o
  11   1   7     1326.59     1365.17     72.05 o
  12   1   7     1143.81     1160.58     69.63 o
  13   1   7     2872.99     2961.50    115.06 o
  14   1   7     1601.53     1539.49     83.74 o
   0   2   7      153.18      145.70     22.95 o
   1   2   7     1336.88     1232.51     28.61 o
   2   2   7     1045.73     1073.45     26.98 o
   3   2   7    17975.94    17468.33    161.30 o
   4   2   7      653.44      818.26     27.30 o
   5   2   7    15741.96    14972.04    165.17 o
   6   2   7       27.49       33.33     13.79 o
   7   2   7     4020.66     3923.91     64.54 o
   8   2   7      151.41      167.90     25.81 o
   9   2   7      189.14      210.98     34.46 o
  10   2   7      843.83      823.10     46.19 o
  11   2   7     4209.69     4209.39    106.08 o
  12   2   7       92.05       85.45     33.02 o
  13   2   7     2141.79     2122.64     79.35 o
  14   2   7       40.60       37.01     31.57 o
   1   3   7     2403.37     2263.53     38.65 o
   2   3   7     5340.71     5468.34     65.80 o
   3   3   7    30852.21    30498.19    263.12 o
   4   3   7    11349.87    10802.08    112.32 o
   5   3   7    16694.11    16275.05    163.26 o
   6   3   7       93.51       87.88     13.05 o
   7   3   7      826.56      855.75     31.95 o
   8   3   7      745.10      827.07     45.28 o
   9   3   7     1245.29     1164.05     58.85 o
  10   3   7      680.36      807.11     46.03 o
  11   3   7    10748.64    10342.86    207.15 o
  12   3   7     1567.75     1480.00     85.72 o
  13   3   7      957.83     1088.02     76.16 o
  14   3   7      318.35      388.05     52.47 o
   0   4   7     4299.84     4381.04     82.87 o
   1   4   7      650.55      763.86     26.08 o
   2   4   7       52.71       76.48     15.25 o
   3   4   7     1851.87     1696.20     40.39 o
   4   4   7        6.68       19.99     16.33 o
   5   4   7      213.52      285.10     24.74 o
   6   4   7       27.31       54.24     19.95 o
   7   4   7     1200.15     1101.56     38.80 o
   8   4   7      888.35      874.24     46.97 o
   9   4   7      178.24      140.67     33.35 o
  10   4   7       40.00       10.31     22.53 o
  11   4   7      435.82      478.68     59.06 o
  12   4   7       67.62      107.38     38.64 o
  13   4   7        5.02      121.56     31.40 o
   1   5   7      614.26      566.16     26.62 o
   2   5   7      885.40      959.27     31.21 o
   3   5   7     9258.15     8721.38    107.24 o
   4   5   7     6016.93     5848.75     83.85 o
   5   5   7     5988.95     5678.28     83.33 o
   6   5   7      515.10      579.29     37.73 o
   7   5   7      163.23      129.44     23.01 o
   8   5   7      125.94       97.09     30.89 o
   9   5   7       21.75       83.54     28.52 o
  10   5   7      102.65      125.69     26.20 o
  11   5   7     3408.88     3218.95    110.71 o
  12   5   7     1153.22     1196.67     68.15 o
   0   6   7      427.88      352.55     36.45 o
   1   6   7     4166.46     3932.00     67.15 o
   2   6   7       51.85       49.30     20.89 o
   3   6   7     4739.99     4807.69     77.32 o
   4   6   7      253.70      207.58     25.53 o
   5   6   7     8820.50     8184.49    109.68 o
   6   6   7      295.00      339.96     31.69 o
   7   6   7     4342.46     4110.80     79.93 o
   8   6   7      390.90      435.10     34.28 o
   9   6   7     2048.91     2081.54     89.41 o
  10   6   7       68.21       84.65     44.05 o
  11   6   7      404.72      487.76     65.68 o
   1   7   7     2695.01     2708.36     58.09 o
   2   7   7     3094.09     3095.39     63.52 o
   3   7   7      249.07      310.46     27.95 o
   4   7   7       30.57       47.84     18.42 o
   5   7   7     2977.11     2664.30     72.38 o
   6   7   7     3083.08     2815.76     74.51 o
   7   7   7      929.40     1012.42     51.85 o
   8   7   7       72.48      127.03     30.39 o
   9   7   7     1425.67     1425.16     76.30 o
  10   7   7      619.56      620.68     56.81 o
   0   8   7      165.69      209.59     54.18 o
   1   8   7      575.95      589.50     46.53 o
   2   8   7      471.55      540.97     46.24 o
   3   8   7      381.69      309.12     31.47 o
   4   8   7      105.43      124.56     26.53 o
   5   8   7       47.68       18.36     22.16 o
   6   8   7      128.65      105.80     33.99 o
   7   8   7       56.92      111.89     38.82 o
   8   8   7       12.33       13.40     16.19 o
   9   8   7      864.85      829.99     53.70 o
   1   9   7     1328.68     1303.82     71.62 o
   2   9   7      679.26      685.88     57.46 o
   3   9   7      198.56      239.77     44.09 o
   4   9   7      631.72      632.55     56.03 o
   5   9   7      130.44      154.32     37.54 o
   6   9   7      120.53      198.18     31.54 o
   7   9   7      848.44     1109.47     59.28 o
   0  10   7      219.96      283.95     70.14 o
   1  10   7       19.95      -37.94     46.75 o
   2  10   7      200.84      200.80     45.34 o
   3  10   7     2052.19     1945.68    112.65 o
   0   0   8    41367.18    42687.28    846.55 o
   1   0   8       48.75      104.16     23.31 o
   2   0   8     9977.16     9609.72    144.00 o
   3   0   8    50328.23    51215.25    604.48 o
   4   0   8      858.24     1020.22     44.90 o
   5   0   8    34940.14    34578.74    618.77 o
   6   0   8     2982.31     2907.08    129.24 o
   7   0   8      739.86      749.97     61.10 o
   8   0   8     4692.21     4353.16    139.89 o
   9   0   8     3457.09     3362.78    101.96 o
  10   0   8     5540.41     5652.91    137.40 o
  11   0   8     6852.98     7028.54    179.17 o
  12   0   8        1.18       45.20     35.56 o
  13   0   8     3917.34     4239.39    223.79 o
  14   0   8       17.72       60.30     33.61 o
   1   1   8    21487.83    22225.27    209.62 o
   2   1   8      832.28      942.42     26.10 o
   3   1   8     4223.93     4220.53     62.32 o
   4   1   8      161.35      176.74     17.53 o
   5   1   8      422.28      402.84     23.46 o
   6   1   8     1555.81     1553.98     39.84 o
   7   1   8     6681.69     6623.73     99.34 o
   8   1   8      529.92      571.28     39.49 o
   9   1   8     3759.58     3670.65     82.31 o
  10   1   8       24.94       30.06     20.80 o
  11   1   8      992.85     1034.43     66.17 o
  12   1   8      112.87       60.46     35.03 o
  13   1   8      254.74      293.95     39.96 o
  14   1   8      104.30      110.95     35.80 o
   0   2   8    13835.10    13926.56    211.33 o
   1   2   8     7459.10     7426.41     86.35 o
   2   2   8     9625.66     9410.26    110.45 o
   3   2   8     1615.51     1503.40     32.72 o
   4   2   8        5.27        6.42     13.00 o
   5   2   8     1308.10     1281.73     34.52 o
   6   2   8     3476.05     3335.72     54.70 o
   7   2   8     5407.03     5343.69     79.93 o
   8   2   8     5889.78     5555.36     90.40 o
   9   2   8      726.44      796.21     54.32 o
  10   2   8     2382.93     2398.20     70.21 o
  11   2   8     1374.71     1423.39     71.12 o
  12   2   8      767.97      737.96     56.82 o
  13   2   8      152.67      217.10     49.75 o
  14   2   8      414.77      552.54     47.08 o
   1   3   8    12149.28    11463.65    113.78 o
   2   3   8      172.62      275.19     16.67 o
   3   3   8        3.81       14.10     11.52 o
   4   3   8      861.52      931.84     29.99 o
   5   3   8        0.38       13.73     11.28 o
   6   3   8      270.08      287.42     20.07 o
   7   3   8     4545.50     4517.12     71.78 o
   8   3   8       44.02       55.33     25.67 o
   9   3   8     4329.71     4320.17     98.02 o
  10   3   8        0.83        2.93     22.27 o
  11   3   8      312.17      310.47     37.68 o
  12   3   8       98.94       66.68     31.75 o
  13   3   8       60.23       70.20     31.91 o
   0   4   8    12871.90    12193.77    174.24 o
   1   4   8    15068.04    14922.36    152.75 o
   2   4   8     3607.94     3537.58     57.48 o
   3   4   8    11457.49    11575.85    120.31 o
   4   4   8      424.88      421.04     26.83 o
   5   4   8     8539.39     8296.73    104.95 o
   6   4   8     3691.92     3402.52     62.47 o
   7   4   8     8796.60     8458.81    110.39 o
   8   4   8     3968.15     3789.50     82.96 o
   9   4   8     3154.10     2908.68     76.01 o
  10   4   8     1037.08     1145.41     63.30 o
  11   4   8     1359.11     1384.06     90.70 o
  12   4   8      480.71      500.11     47.86 o
  13   4   8     1957.12     1941.84    132.06 o
   1   5   8     1758.87     1724.09     46.36 o
   2   5   8      772.90      922.93     31.79 o
   3   5   8     5037.64     4873.60     74.65 o
   4   5   8     1641.69     1529.63     43.80 o
   5   5   8     2109.70     2011.69     49.39 o
   6   5   8        4.38        0.38     17.72 o
   7   5   8      521.63      615.26     33.84 o
   8   5   8      143.03      185.80     29.50 o
   9   5   8      535.05      513.06     44.62 o
  10   5   8        6.03       -0.22     26.99 o
  11   5   8     2185.04     1970.06    110.32 o
  12   5   8      259.35      237.34     52.99 o
   0   6   8     6393.74     6492.00    120.05 o
   1   6   8     1564.63     1506.48     43.40 o
   2   6   8     2870.39     2837.62     76.31 o
   3   6   8        7.18       11.98     14.31 o
   4   6   8      127.62      147.00     27.73 o
   5   6   8        7.50       28.33     24.57 o
   6   6   8     1622.47     1518.29     57.90 o
   7   6   8      631.55      563.91     45.19 o
   8   6   8     1219.26     1362.66     71.30 o
   9   6   8     1478.84     1461.87     74.38 o
  10   6   8     1012.16     1044.91     68.87 o
  11   6   8        4.37      -34.59     36.65 o
   1   7   8     1250.49     1318.82     60.22 o
   2   7   8     1062.10     1029.32     46.04 o
   3   7   8     2683.97     2517.87     62.89 o
   4   7   8      874.24      794.29     47.75 o
   5   7   8     1229.16     1240.81     56.38 o
   6   7   8      206.09      306.68     34.80 o
   7   7   8      145.84      183.57     36.80 o
   8   7   8        1.92      -27.30     24.22 o
   9   7   8      581.99      705.25     55.11 o
  10   7   8      266.43      296.72     57.18 o
   0   8   8     1043.52     1210.40     87.79 o
   1   8   8        0.43       57.71     30.74 o
   2   8   8     1781.58     1750.48     77.33 o
   3   8   8     4184.99     4229.36     96.70 o
   4   8   8      159.13      170.90     36.71 o
   5   8   8     4989.46     4932.03    108.56 o
   6   8   8      351.01      444.85     44.37 o
   7   8   8       41.97       52.41     43.80 o
   8   8   8      480.39      530.46     55.54 o
   1   9   8     1042.10     1048.98     66.43 o
   2   9   8      359.84      364.58     48.60 o
   3   9   8      262.48      267.61     45.47 o
   4   9   8      329.19      355.69     48.17 o
   5   9   8     1016.25      870.98     60.67 o
   6   9   8      444.47      457.65     38.83 o
   0  10   8     1733.17     1790.80    133.21 o
   1  10   8      113.42      172.39     40.90 o
   1   1   9    16284.71    15969.12    172.44 o
   2   1   9    16180.02    16404.59    177.43 o
   3   1   9        3.53       -7.92     13.05 o
   4   1   9    25630.23    25467.49    243.82 o
   5   1   9      250.34      299.87     22.85 o
   6   1   9     8367.55     7909.61    119.29 o
   7   1   9     2665.15     2717.44     62.81 o
   8   1   9       29.50        6.10     25.00 o
   9   1   9     2495.50     2519.43     66.37 o
  10   1   9     1907.30     2081.21     61.16 o
  11   1   9      451.00      461.60     52.01 o
  12   1   9     4731.41     4669.50    115.88 o
  13   1   9      834.61      911.46     58.90 o
  14   1   9     1206.77     1271.16     89.22 o
   0   2   9      502.08      340.37     35.86 o
   1   2   9     2284.80     2087.32     39.47 o
   2   2   9      834.75      959.21     35.29 o
   3   2   9    24726.65    24990.95    225.16 o
   4   2   9      183.40      184.59     18.92 o
   5   2   9    19014.45    18805.89    190.53 o
   6   2   9        2.49        7.16     14.10 o
   7   2   9     2415.73     2271.25     72.52 o
   8   2   9      387.89      318.46     34.18 o
   9   2   9       68.97      122.71     32.26 o
  10   2   9      120.38      128.47     28.25 o
  11   2   9     1672.07     1793.37     78.40 o
  12   2   9      113.40       82.48     37.49 o
  13   2   9     2407.31     2381.38     84.00 o
  14   2   9      108.91      130.04     64.70 o
   1   3   9     6352.26     6127.38     78.69 o
   2   3   9     6836.68     6533.73     85.82 o
   3   3   9     7967.16     7877.14     95.10 o
   4   3   9    14730.33    13996.90    142.57 o
   5   3   9     1032.32     1051.76     35.33 o
   6   3   9     6470.70     6086.72     87.17 o
   7   3   9     1144.59     1184.13     43.70 o
   8   3   9      462.47      496.48     38.60 o
   9   3   9     1004.13     1015.37     52.44 o
  10   3   9     3198.84     3318.42     87.28 o
  11   3   9     1252.68     1229.24     66.51 o
  12   3   9     2326.35     2284.63     93.31 o
  13   3   9        1.12       41.92     43.51 o
   0   4   9      845.39      867.94     48.51 o
   1   4   9     1754.43     1817.63     36.73 o
   2   4   9       24.85       49.02     17.08 o
   3   4   9       36.65       65.88     12.86 o
   4   4   9      599.50      727.90     30.91 o
   5   4   9       46.59      101.10     18.13 o
   6   4   9       35.40      131.07     31.43 o
   7   4   9      969.74     1006.49     40.89 o
   8   4   9      268.78      343.25     32.18 o
   9   4   9        0.77        3.81     19.98 o
  10   4   9      466.16      506.80     52.81 o
  11   4   9      117.92      129.80     60.02 o
  12   4   9      493.01      574.31     76.53 o
  13   4   9        2.04      -16.34     63.75 o
   1   5   9     1250.91     1122.66     36.82 o
   2   5   9     8121.89     7866.92    100.44 o
   3   5   9     1996.96     1804.80     51.41 o
   4   5   9     6805.82     6304.80     96.84 o
   5   5   9      862.12      897.42     42.20 o
   6   5   9     3926.24     3932.58     76.27 o
   7   5   9     1462.81     1556.58     56.90 o
   8   5   9        1.90        3.03     21.44 o
   9   5   9     1699.87     1740.00     81.03 o
  10   5   9     1844.28     1921.68     92.13 o
  11   5   9     1242.40     1319.27     72.27 o
  12   5   9     1495.58     1632.78    110.03 o
   0   6   9      806.01      798.53     55.95 o
   1   6   9     5117.00     4838.19    100.34 o
   2   6   9     1142.48     1166.78     51.37 o
   3   6   9     5329.01     5195.33     88.79 o
   4   6   9        8.83      -22.26     18.87 o
   5   6   9     3238.86     3126.46     69.22 o
   6   6   9      182.17      277.65     27.24 o
   7   6   9     2741.42     2414.07     76.20 o
   8   6   9      262.33      301.05     42.48 o
   9   6   9      479.12      571.38     53.15 o
  10   6   9      353.55      410.34     38.61 o
  11   6   9      732.30      652.10     65.13 o
   1   7   9     3146.32     2917.38     79.98 o
   2   7   9     1467.32     1385.54     57.15 o
   3   7   9       17.19       25.07     28.39 o
   4   7   9     4010.37     4094.68     87.20 o
   5   7   9       49.48       65.13     33.09 o
   6   7   9     1088.08     1180.49     60.18 o
   7   7   9      492.76      539.90     49.65 o
   8   7   9        0.54       57.95     38.64 o
   9   7   9     1201.26     1197.70     94.23 o
  10   7   9      310.40      434.87     40.07 o
   0   8   9      737.35      733.50     74.47 o
   1   8   9      518.72      470.04     47.17 o
   2   8   9      326.06      326.48     36.92 o
   3   8   9      246.18      256.49     44.25 o
   4   8   9      121.91       89.55     34.52 o
   5   8   9      394.29      324.96     41.79 o
   6   8   9      259.10      263.61     39.47 o
   7   8   9      254.67      244.81     34.34 o
   8   8   9      277.30      284.63     43.48 o
   1   9   9      564.87      587.80     56.33 o
   2   9   9      200.85      224.39     44.86 o
   3   9   9       28.89       43.49     35.88 o
   4   9   9     1116.06     1355.26     75.53 o
   5   9   9        1.36       32.62     31.09 o
   0   0  10    36888.58    35421.96    617.68 o
   1   0  10      300.30      231.44     24.21 o
   2   0  10     9173.03     9211.35    146.23 o
   3   0  10    12241.94    11100.38    170.80 o
   4   0  10       10.15       54.01     30.36 o
   5   0  10    18372.45    18244.55    256.58 o
   6   0  10     2559.57     2551.99     74.45 o
   7   0  10     1731.73     1793.25    119.46 o
   8   0  10    28322.46    27409.84    961.09 o
   9   0  10      302.68      311.50     53.90 o
  10   0  10     1721.79     1747.55    103.87 o
  11   0  10     1265.48     1364.28     98.22 o
  12   0  10      185.78      155.87     76.03 o
  13   0  10     3293.11     3692.03    274.92 o
  14   0  10      219.67      263.49    110.18 o
   1   1  10     6957.34     6300.93    100.21 o
   2   1  10       18.15       27.58     11.20 o
   3   1  10      453.91      455.79     23.85 o
   4   1  10     1875.79     1873.98     42.96 o
   5   1  10      302.69      348.41     28.77 o
   6   1  10      425.19      404.55     30.39 o
   7   1  10     3584.71     3444.09     75.22 o
   8   1  10        3.05      -16.34     20.92 o
   9   1  10     4888.65     4785.93     95.91 o
  10   1  10      443.34      432.94     41.12 o
  11   1  10     1637.20     1636.14     84.96 o
  12   1  10      850.20      908.06     61.34 o
  13   1  10      123.25      142.62     30.95 o
   0   2  10    24249.95    23974.88    344.69 o
   1   2  10       31.09       31.72     19.02 o
   2   2  10     8368.09     8055.57    106.53 o
   3   2  10       27.54       24.39     14.12 o
   4   2  10      545.63      551.86     24.88 o
   5   2  10      475.05      475.46     27.85 o
   6   2  10     5875.32     5794.05     84.44 o
   7   2  10       21.70       -5.73     17.04 o
   8   2  10    11091.32    10812.43    162.21 o
   9   2  10        7.55       60.46     26.65 o
  10   2  10     4797.92     4780.29    106.77 o
  11   2  10       79.09       88.80     17.60 o
  12   2  10        1.44       63.44     21.22 o
  13   2  10        1.03       42.44     40.93 o
   1   3  10     7424.70     7245.27     90.52 o
   2   3  10      757.93      825.48     31.11 o
   3   3  10     1902.50     1786.48     46.83 o
   4   3  10     5393.56     5187.09     75.62 o
   5   3  10       92.35      145.95     14.12 o
   6   3  10        3.25        1.76     20.42 o
   7   3  10     1373.49     1468.68     46.85 o
   8   3  10        0.09       27.53     15.34 o
   9   3  10     1330.41     1414.84     66.28 o
  10   3  10      718.45      694.09     61.66 o
  11   3  10      399.95      518.10     54.69 o
  12   3  10     1581.38     1531.62     98.80 o
  13   3  10      172.37      102.88     62.92 o
   0   4  10     8035.78     7779.90    149.94 o
   1   4  10     2481.51     2192.08     56.57 o
   2   4  10     9900.52    10035.74    118.30 o
   3   4  10    11884.31    11505.35    131.71 o
   4   4  10        1.27        3.98     20.36 o
   5   4  10     9671.14     9006.53    123.04 o
   6   4  10     5645.17     5432.00     90.70 o
   7   4  10     3919.47     3507.94     79.04 o
   8   4  10     3744.82     3478.44     90.09 o
   9   4  10      148.84      152.09     37.18 o
  10   4  10     3854.01     4053.21    118.23 o
  11   4  10     1176.37     1291.79     75.18 o
  12   4  10       67.65       46.56     42.63 o
   1   5  10     4890.93     4612.46     79.69 o
   2   5  10      163.70      173.40     30.01 o
   3   5  10     2674.90     2507.08     64.75 o
   4   5  10      445.46      444.61     33.01 o
   5   5  10       15.86       10.93     18.96 o
   6   5  10     1700.69     1679.63     54.50 o
   7   5  10      400.32      396.19     35.91 o
   8   5  10      259.87      237.74     35.38 o
   9   5  10     1663.05     1527.02     78.61 o
  10   5  10      538.35      697.17     57.41 o
  11   5  10     1024.33      891.74     61.35 o
  12   5  10       35.98       91.19     38.48 o
   0   6  10     2235.76     2261.76     81.05 o
   1   6  10        0.95       11.75     26.65 o
   2   6  10     5320.30     5249.51     97.61 o
   3   6  10        2.37       17.19     27.48 o
   4   6  10       77.56       60.80     28.54 o
   5   6  10      454.29      350.96     37.38 o
   6   6  10     3503.27     3322.69     77.37 o
   7   6  10      151.39      204.05     35.42 o
   8   6  10     2483.00     2474.62     99.35 o
   9   6  10        9.93       32.34     36.60 o
  10   6  10     1408.62     1487.43     83.54 o
  11   6  10      233.09      223.66     45.29 o
   1   7  10      326.67      329.46     41.47 o
   2   7  10     2222.58     2286.67     69.09 o
   3   7  10      607.36      607.75     44.65 o
   4   7  10       21.90       51.99     26.95 o
   5   7  10      372.19      437.24     44.46 o
   6   7  10     1929.79     1957.52     72.46 o
   7   7  10      467.27      578.07     48.50 o
   8   7  10      210.55      208.15     45.36 o
   9   7  10      296.15      298.43     75.35 o
   0   8  10     1745.53     1943.02    108.59 o
   1   8  10      830.52      847.90     57.32 o
   2   8  10      490.78      499.05     45.80 o
   3   8  10     1728.41     1701.88     79.92 o
   4   8  10      234.95      214.59     35.40 o
   5   8  10     1889.41     1745.70     74.22 o
   6   8  10      624.24      604.67     47.66 o
   7   8  10      989.10      956.40     53.73 o
   1   9  10      561.85      606.25     57.03 o
   2   9  10       95.47       72.51     38.29 o
   3   9  10       93.22       96.16     35.04 o
   4   9  10      489.32      479.58     50.44 o
   5   9  10       21.94       86.38     31.17 o
   1   1  11     4831.80     4561.71     76.42 o
   2   1  11     1134.37     1025.46     35.86 o
   3   1  11     6467.98     6079.82     82.04 o
   4   1  11    24705.19    24309.66    314.38 o
   5   1  11     1324.38     1365.10     44.32 o
   6   1  11     3583.44     3624.55     64.81 o
   7   1  11     1398.60     1460.92     60.85 o
   8   1  11      298.71      385.81     38.64 o
   9   1  11     4505.88     4593.85    102.86 o
  10   1  11      584.84      671.88     45.58 o
  11   1  11     1677.65     1682.90     61.54 o
  12   1  11     6644.44     6677.91    156.41 o
  13   1  11      196.58      209.49     44.25 o
   0   2  11     6339.03     6253.82    131.80 o
   1   2  11     1288.06     1326.92     45.20 o
   2   2  11      811.19      787.08     38.02 o
   3   2  11    11426.66    10882.07    128.72 o
   4   2  11      168.50      204.87     24.53 o
   5   2  11    16131.70    15773.77    173.11 o
   6   2  11      272.50      297.49     25.25 o
   7   2  11     4202.38     4098.17     80.71 o
   8   2  11     2916.91     2833.44     85.20 o
   9   2  11       38.29       53.60     35.16 o
  10   2  11       61.22      123.34     36.35 o
  11   2  11     2126.01     2121.47     88.15 o
  12   2  11        2.04       55.28     32.80 o
  13   2  11     2229.82     2195.39     89.78 o
   1   3  11     6489.34     6379.87     94.87 o
   2   3  11     7715.13     7660.88    106.66 o
   3   3  11        2.20      -20.99     14.00 o
   4   3  11     5018.67     4759.71     80.84 o
   5   3  11     1183.21     1203.55     43.90 o
   6   3  11     9342.24     8904.57    124.97 o
   7   3  11     2040.32     1966.20     71.13 o
   8   3  11       21.85        8.58     30.46 o
   9   3  11     3413.44     3294.89     89.95 o
  10   3  11     2717.28     2751.11    103.21 o
  11   3  11     1053.35     1049.79     62.83 o
  12   3  11     1565.00     1645.28     77.42 o
  13   3  11      599.42      642.95     61.41 o
   0   4  11     1036.65     1033.13     60.57 o
   1   4  11      113.55      147.18     27.98 o
   2   4  11     2198.17     2218.46     58.65 o
   3   4  11        1.57       33.36     16.20 o
   4   4  11       97.55       79.56     27.02 o
   5   4  11      335.57      330.11     31.58 o
   6   4  11      347.95      438.25     34.92 o
   7   4  11       45.95       59.19     20.78 o
   8   4  11     1005.16     1051.43     60.44 o
   9   4  11       18.76       53.89     33.43 o
  10   4  11      294.46      324.92     39.80 o
  11   4  11       20.42      -53.16     47.28 o
  12   4  11        1.38      -52.50     35.00 o
   1   5  11     6354.10     6032.90     96.13 o
   2   5  11     6468.69     6255.99    106.64 o
   3   5  11      128.82       81.40     28.59 o
   4   5  11      444.94      482.33     39.31 o
   5   5  11       39.42       50.76     26.95 o
   6   5  11     5761.33     5574.83    101.83 o
   7   5  11     3407.97     3483.38     85.94 o
   8   5  11      486.37      353.82     44.24 o
   9   5  11      965.69     1042.88     74.13 o
  10   5  11     3980.28     3574.93    115.57 o
  11   5  11        8.96       90.62     32.98 o
   0   6  11     1772.32     1624.84     95.33 o
   1   6  11      295.64      301.75     36.72 o
   2   6  11      761.78      844.47     48.79 o
   3   6  11     2247.77     2146.02     66.42 o
   4   6  11      199.81      162.19     32.76 o
   5   6  11     3358.55     3163.78     78.02 o
   6   6  11     1371.28     1197.37     55.14 o
   7   6  11     1894.92     1708.92     73.41 o
   8   6  11      251.75      205.33     47.36 o
   9   6  11       20.70       72.05     38.65 o
  10   6  11     1090.28     1201.33     76.80 o
   1   7  11      762.84      658.83     51.32 o
   2   7  11      236.01      300.35     34.07 o
   3   7  11     2939.70     2903.64     77.85 o
   4   7  11     3986.38     3826.17     87.64 o
   5   7  11      106.13      166.86     36.02 o
   6   7  11      518.45      615.53     47.40 o
   7   7  11      151.17      202.77     41.01 o
   8   7  11       38.42       30.69     36.53 o
   9   7  11      632.32      642.32     59.37 o
   0   8  11       26.33       50.68     47.55 o
   1   8  11       12.03       36.02     35.25 o
   2   8  11     2295.68     2150.41     87.05 o
   3   8  11       74.07       61.22     36.19 o
   4   8  11        5.57      -22.05     33.43 o
   5   8  11        2.48       19.03     28.05 o
   6   8  11      432.11      438.54     37.85 o
   7   8  11      104.08      143.38     44.46 o
   1   9  11       84.54       95.34     40.03 o
   2   9  11        2.21       37.08     31.48 o
   3   9  11      576.39      623.22     54.02 o
   4   9  11     2306.22     2452.82     93.25 o
   0   0  12    25033.34    24512.81    458.05 o
   1   0  12    17633.16    17910.53    250.69 o
   2   0  12     1077.33     1170.95     47.78 o
   3   0  12     4680.96     5008.14    103.55 o
   4   0  12       69.78      110.97     40.77 o
   5   0  12     6143.64     6125.52    122.95 o
   6   0  12      478.33      576.01     47.53 o
   7   0  12    17042.36    16886.81    283.07 o
   8   0  12     8318.98     8520.26    181.40 o
   9   0  12      389.72      363.74     59.20 o
  10   0  12     1088.30      981.49     74.59 o
  11   0  12        0.31       18.59     49.72 o
  12   0  12      582.63      897.08     99.00 o
  13   0  12      498.26      609.55    103.57 o
   1   1  12     5954.97     6125.30     90.04 o
   2   1  12     3638.86     3605.55     65.94 o
   3   1  12     3640.14     3624.81     71.01 o
   4   1  12     4755.61     4587.54     74.74 o
   5   1  12      753.59      784.04     40.70 o
   6   1  12      374.41      391.51     28.77 o
   7   1  12       39.69       50.52     26.44 o
   8   1  12        3.00        7.23     31.21 o
   9   1  12     1140.62     1159.66     57.45 o
  10   1  12      577.78      563.92     50.39 o
  11   1  12      763.50      771.43     57.87 o
  12   1  12     1115.21     1218.97     75.47 o
  13   1  12      127.60      104.40     36.36 o
   0   2  12    14451.63    13523.11    230.01 o
   1   2  12     5565.85     5312.52     87.52 o
   2   2  12     4448.29     4274.41     77.62 o
   3   2  12     2789.95     2776.63     57.86 o
   4   2  12       25.12       26.83     20.44 o
   5   2  12     4544.81     4469.80     77.83 o
   6   2  12     2262.26     2293.78     59.16 o
   7   2  12      879.01      966.35     51.65 o
   8   2  12     5519.33     5445.22    138.43 o
   9   2  12     1848.82     1845.86     77.15 o
  10   2  12      992.39     1077.50     69.34 o
  11   2  12      246.62      333.47     42.68 o
  12   2  12       11.93       58.99     33.64 o
  13   2  12        1.63       20.04     32.47 o
   1   3  12     1547.88     1531.06     50.76 o
   2   3  12       94.35       79.62     24.02 o
   3   3  12      290.70      232.50     29.24 o
   4   3  12     5910.67     5678.53    130.69 o
   5   3  12      508.50      661.19     45.18 o
   6   3  12       51.12       71.56     22.30 o
   7   3  12     1908.40     1828.04     71.98 o
   8   3  12        0.59      -42.87     30.17 o
   9   3  12     2493.59     2512.04     88.17 o
  10   3  12       27.54       35.53     42.45 o
  11   3  12      462.67      431.11     43.21 o
  12   3  12      923.79     1066.65     59.02 o
   0   4  12      438.33      494.68     51.10 o
   1   4  12     2925.82     2888.08     64.74 o
   2   4  12     8082.54     7685.16    118.65 o
   3   4  12     4246.51     3930.97     79.37 o
   4   4  12       21.29       12.50     25.63 o
   5   4  12     6404.63     6043.81    106.38 o
   6   4  12     5006.63     4848.63     94.22 o
   7   4  12       19.93       26.40     33.81 o
   8   4  12      395.42      345.84     45.81 o
   9   4  12     1249.90     1193.93     69.03 o
  10   4  12     2623.57     2893.73     93.95 o
  11   4  12     1326.00     1448.92     82.72 o
  12   4  12       26.28      -13.09     40.13 o
   1   5  12     2022.21     2013.89     65.84 o
   2   5  12     4774.58     4712.91     94.22 o
   3   5  12      472.10      437.63     40.14 o
   4   5  12       16.71       -5.61     25.67 o
   5   5  12       27.87       13.24     26.34 o
   6   5  12     1665.03     1655.77     61.55 o
   7   5  12     1633.74     1470.39     74.37 o
   8   5  12        1.02       38.43     33.41 o
   9   5  12     1232.69     1052.94     75.61 o
  10   5  12      716.08      779.70     65.87 o
  11   5  12      962.20     1027.42     59.49 o
   0   6  12     1537.54     1638.60     98.93 o
   1   6  12     2803.67     2700.11     74.07 o
   2   6  12     1254.15     1232.00     57.45 o
   3   6  12       14.99       -5.43     28.24 o
   4   6  12        0.31      -10.21     28.99 o
   5   6  12        9.16      -28.34     26.34 o
   6   6  12      748.51      798.51     47.62 o
   7   6  12     1565.66     1479.82     85.67 o
   8   6  12      496.75      433.97     55.45 o
   9   6  12      768.42      796.26     67.00 o
  10   6  12      607.82      667.96     53.48 o
   1   7  12     1333.76     1149.37     64.31 o
   2   7  12     1483.36     1600.41     72.25 o
   3   7  12      192.38      120.33     33.93 o
   4   7  12       62.29        7.16     29.14 o
   5   7  12       23.67       56.70     31.83 o
   6   7  12     1634.04     1689.95     77.63 o
   7   7  12      650.69      663.38     64.25 o
   8   7  12       24.60       42.67     47.04 o
   0   8  12     3922.74     3839.88    179.15 o
   1   8  12     1509.51     1590.92     75.54 o
   2   8  12        2.84       43.45     31.42 o
   3   8  12       77.78       76.25     37.62 o
   4   8  12       74.46       87.16     33.47 o
   5   8  12      138.27      213.59     34.63 o
   6   8  12       24.78      -11.90     31.69 o
   1   9  12     1054.14     1029.63     67.71 o
   2   9  12      190.32      180.92     37.35 o
   1   1  13      500.35      488.20     35.53 o
   2   1  13        6.72        3.92     22.86 o
   3   1  13    15105.07    14731.48    191.49 o
   4   1  13    24846.51    24630.06    266.20 o
   5   1  13     8453.72     8334.95    116.40 o
   6   1  13       68.17       62.15     23.34 o
   7   1  13        3.74        4.38     25.04 o
   8   1  13      205.34      159.93     33.03 o
   9   1  13      227.95      302.60     32.16 o
  10   1  13       52.12       58.21     33.48 o
  11   1  13     4763.78     4934.76    113.80 o
  12   1  13     4173.21     4477.99    134.59 o
   0   2  13     8361.54     7713.54    160.88 o
   1   2  13     1278.07     1329.98     49.86 o
   2   2  13     1409.41     1402.88     51.81 o
   3   2  13     2336.06     2403.79     67.38 o
   4   2  13       21.06       -1.40     23.22 o
   5   2  13     2261.71     2320.34     56.89 o
   6   2  13     1903.34     1895.52     56.72 o
   7   2  13     2097.86     2193.37    132.18 o
   8   2  13     3834.47     3965.38    112.46 o
   9   2  13      259.14      227.17     39.56 o
  10   2  13      550.36      661.43     60.05 o
  11   2  13        3.07       44.24     26.24 o
  12   2  13      363.65      521.44     51.02 o
   1   3  13    10354.50    10119.79    136.60 o
   2   3  13    14269.19    13834.32    195.00 o
   3   3  13     1443.15     1546.97     59.38 o
   4   3  13       14.21       25.69     23.73 o
   5   3  13     3386.18     3227.36     74.14 o
   6   3  13     2930.40     2847.81     78.90 o
   7   3  13     4565.57     4416.42    110.73 o
   8   3  13       13.66       48.12     35.71 o
   9   3  13     2334.59     2262.81     93.75 o
  10   3  13     2958.78     3088.25    100.07 o
  11   3  13       91.83      266.27     52.84 o
  12   3  13      122.12      143.19     50.44 o
   0   4  13     6223.39     6114.98    142.26 o
   1   4  13        6.27        9.29     24.10 o
   2   4  13      166.08      195.22     30.50 o
   3   4  13      159.24      155.21     25.03 o
   4   4  13       52.20       34.12     28.61 o
   5   4  13       11.12      -25.14     25.72 o
   6   4  13       11.92       25.99     23.04 o
   7   4  13        1.43       40.10     34.61 o
   8   4  13     1261.21     1255.04     72.27 o
   9   4  13      287.68      332.89     46.40 o
  10   4  13       37.18      -12.61     33.39 o
  11   4  13       47.97       13.44     38.21 o
   1   5  13     2829.41     2821.21     75.44 o
   2   5  13     5023.11     4633.15     95.34 o
   3   5  13     2569.55     2530.95     72.39 o
   4   5  13       41.64       57.13     30.04 o
   5   5  13     3103.19     2737.87     75.45 o
   6   5  13     2863.83     2774.62     74.95 o
   7   5  13     1050.34     1124.46     69.27 o
   8   5  13      239.73      237.56     44.28 o
   9   5  13     1036.19      987.09     63.18 o
  10   5  13      551.45      700.62     62.50 o
   0   6  13     2563.66     2749.95    134.08 o
   1   6  13        1.03       37.49     29.52 o
   2   6  13     5912.38     5651.53    109.42 o
   3   6  13     2011.16     1886.73     69.95 o
   4   6  13       48.13       63.06     36.54 o
   5   6  13     1578.17     1571.67     65.17 o
   6   6  13     1200.66     1264.11     65.93 o
   7   6  13      330.56      306.93     35.39 o
   8   6  13      169.41      171.65     44.63 o
   9   6  13      399.65      478.26     51.93 o
   1   7  13      419.72      387.09     45.89 o
   2   7  13       84.65       88.14     35.69 o
   3   7  13     3196.35     3251.41     84.78 o
   4   7  13     1652.25     1812.70     71.40 o
   5   7  13     1846.21     1810.16     70.33 o
   6   7  13       51.36       63.93     49.25 o
   7   7  13        0.58       79.96     39.64 o
   0   8  13     1052.65      945.70     90.10 o
   1   8  13      356.57      438.70     48.49 o
   2   8  13      106.46      148.13     35.80 o
   3   8  13       37.72      127.45     35.06 o
   4   8  13       69.48       50.32     29.85 o
   5   8  13       99.68      155.81     25.80 o
   0   0  14    22616.41    23581.74    599.94 o
   1   0  14    11541.54    11377.75    252.54 o
   2   0  14     1995.61     1987.68     79.59 o
   3   0  14      176.81      186.50     40.11 o
   4   0  14       48.77       50.42     36.29 o
   5   0  14       76.13      106.86     40.31 o
   6   0  14      116.55      166.77     39.60 o
   7   0  14     8713.74     8683.81    217.06 o
   8   0  14     8400.69     8681.47    216.14 o
   9   0  14     2956.79     2814.59    144.57 o
  10   0  14     1295.79     1532.56    135.14 o
  11   0  14      594.45      524.77     73.53 o
  12   0  14       32.66      129.86     89.69 o
   1   1  14     2177.74     2307.23     68.60 o
   2   1  14      772.68      693.32     42.11 o
   3   1  14      705.44      748.65     43.28 o
   4   1  14     4344.53     4160.08     83.32 o
   5   1  14     1719.60     1796.78     54.23 o
   6   1  14     1332.72     1442.51     50.08 o
   7   1  14     2576.69     2460.37     69.39 o
   8   1  14       27.90       28.43     25.66 o
   9   1  14     1173.71     1088.93     75.31 o
  10   1  14      215.02      243.21     41.62 o
  11   1  14      781.73      834.59     53.63 o
  12   1  14      596.64      790.05     47.42 o
   0   2  14     1071.55     1181.70     71.12 o
   1   2  14     6029.20     5752.50    109.68 o
   2   2  14      763.09      785.14     43.70 o
   3   2  14     1237.88     1169.90     50.76 o
   4   2  14      166.91      152.63     29.55 o
   5   2  14       82.00       57.55     27.99 o
   6   2  14      372.54      424.08     37.71 o
   7   2  14     4707.01     4466.74    156.61 o
   8   2  14      480.99      408.41     49.83 o
   9   2  14     4517.58     4499.42    117.79 o
  10   2  14      181.72      165.19     53.11 o
  11   2  14     1150.10     1202.07     75.83 o
  12   2  14       17.02       67.65     49.41 o
   1   3  14     2750.43     2594.13     66.97 o
   2   3  14      782.90      678.87     42.93 o
   3   3  14     2402.78     2390.33     66.38 o
   4   3  14     5324.69     5257.58     94.86 o
   5   3  14      124.18      133.80     34.20 o
   6   3  14      788.99      887.54     50.52 o
   7   3  14        1.09      -13.22     34.12 o
   8   3  14       59.91       82.84     39.62 o
   9   3  14      257.90      222.22     47.45 o
  10   3  14      225.32      263.58     40.64 o
  11   3  14      618.39      667.80     61.09 o
   0   4  14     1428.78     1487.76     80.50 o
   1   4  14     1900.53     1864.94     61.39 o
   2   4  14     4192.53     4083.38     82.93 o
   3   4  14     6312.83     6177.71    120.22 o
   4   4  14      136.81      153.11     33.21 o
   5   4  14     2988.36     2824.31     76.94 o
   6   4  14     2842.49     2954.06     97.29 o
   7   4  14      299.96      316.12     47.92 o
   8   4  14     1211.74     1372.79    103.96 o
   9   4  14     5888.66     5773.65    135.36 o
  10   4  14     1560.50     1689.94     89.09 o
  11   4  14      321.64      554.96     51.09 o
   1   5  14     4190.58     3883.65     89.77 o
   2   5  14     1537.00     1546.84     64.71 o
   3   5  14      121.68      103.37     33.89 o
   4   5  14      312.22      306.34     38.97 o
   5   5  14      489.10      524.91     45.38 o
   6   5  14     2008.02     1787.94     80.06 o
   7   5  14      738.66      895.56     76.35 o
   8   5  14       16.34       -0.17     36.72 o
   9   5  14      304.70      437.74     41.91 o
  10   5  14      348.19      526.34     84.25 o
   0   6  14      155.60      165.96     56.49 o
   1   6  14     2963.08     2931.89     79.25 o
   2   6  14      120.01       84.72     32.32 o
   3   6  14      348.99      322.17     39.92 o
   4   6  14        6.24        5.87     28.60 o
   5   6  14      111.12      155.00     35.60 o
   6   6  14      307.89      214.07     34.71 o
   7   6  14     2279.99     2514.46     93.54 o
   8   6  14       68.26       50.08     36.48 o
   1   7  14      282.58      242.88     41.99 o
   2   7  14     1755.22     1718.45     78.32 o
   3   7  14      542.09      573.06     51.74 o
   4   7  14      115.20      205.36     35.44 o
   5   7  14      509.58      551.37     41.39 o
   6   7  14     1116.58     1164.41     65.51 o
   7   7  14      293.95      433.34     53.00 o
   0   8  14     1139.26     1149.53     98.59 o
   1   8  14     1084.63     1284.60     70.52 o
   2   8  14      454.48      592.81     62.36 o
   3   8  14        0.17      -38.96     25.97 o
   4   8  14        0.40       54.88     29.27 o
   1   1  15       89.38      112.10     22.69 o
   2   1  15     1680.90     1639.66     62.01 o
   3   1  15     9763.74     9773.09    151.79 o
   4   1  15     2257.35     2285.12     74.26 o
   5   1  15     6016.99     5980.45    113.80 o
   6   1  15     1869.95     1926.41     79.30 o
   7   1  15     1325.72     1417.19     73.84 o
   8   1  15      281.94      321.77     90.19 o
   9   1  15       22.07      -12.40     35.34 o
  10   1  15      122.93      167.06     40.36 o
  11   1  15     3501.74     3595.87    111.15 o
   0   2  15    12594.00    12124.84    308.31 o
   1   2  15      273.50      291.09     33.43 o
   2   2  15     3814.09     3630.63     78.90 o
   3   2  15        9.40       20.89     25.15 o
   4   2  15      263.52      275.07     34.39 o
   5   2  15      416.24      464.46     41.37 o
   6   2  15      615.02      715.46     59.04 o
   7   2  15     1815.64     1693.03     85.89 o
   8   2  15     5664.23     5528.75    169.09 o
   9   2  15      330.14      615.84     89.43 o
  10   2  15     1982.38     1942.93     97.96 o
  11   2  15      310.58      485.04     52.31 o
   1   3  15     4226.77     4213.94     85.60 o
   2   3  15       28.99       34.38     26.93 o
   3   3  15     1847.63     1932.07     62.53 o
   4   3  15     3741.48     3716.02     92.77 o
   5   3  15     5937.48     6028.36    120.09 o
   6   3  15     2524.32     2488.99    110.39 o
   7   3  15     2539.91     2208.49     93.87 o
   8   3  15      132.72      175.53     43.40 o
   9   3  15      917.91      877.15     62.54 o
  10   3  15       59.87       53.00     51.71 o
  11   3  15      988.65     1086.67     81.30 o
   0   4  15        9.38        7.06     37.35 o
   1   4  15      248.39      283.85     34.81 o
   2   4  15      459.10      488.21     38.01 o
   3   4  15      996.27      998.59     58.77 o
   4   4  15       82.67       57.25     32.13 o
   5   4  15      447.58      437.88     42.21 o
   6   4  15        3.28       21.31     21.98 o
   7   4  15       10.30       29.82     35.71 o
   8   4  15      174.73      179.98     41.25 o
   9   4  15      590.53      792.53     65.77 o
  10   4  15      158.28      165.58     31.35 o
   1   5  15      535.50      546.54     51.39 o
   2   5  15      445.23      473.91     44.79 o
   3   5  15     2486.41     2608.32     78.67 o
   4   5  15     1779.69     1855.15     74.24 o
   5   5  15     3227.09     3045.34     83.36 o
   6   5  15      357.17      436.62     42.56 o
   7   5  15      737.09      866.26     63.75 o
   8   5  15        2.88        5.55     32.14 o
   9   5  15      557.20      549.59     48.18 o
   0   6  15      293.39      453.37     86.98 o
   1   6  15      581.59      560.74     52.50 o
   2   6  15     1953.45     2110.96     77.81 o
   3   6  15      431.38      440.22     44.44 o
   4   6  15       14.87       -6.97     28.74 o
   5   6  15      258.54      214.14     33.75 o
   6   6  15     2326.09     2266.40     79.69 o
   7   6  15       67.78      112.98     32.16 o
   8   6  15      854.18      870.70     68.72 o
   1   7  15      174.05      117.29     38.62 o
   2   7  15      415.18      536.71     50.13 o
   3   7  15     2124.52     2133.81     83.77 o
   4   7  15      103.06      123.45     33.06 o
   5   7  15     1638.30     1542.10     64.80 o
   6   7  15      530.25      541.25     58.99 o
   0   8  15        4.51      111.80     51.34 o
   1   8  15      729.00      724.82     54.66 o
   2   8  15      444.33      494.90     45.77 o
   0   0  16     5455.60     5742.18    250.11 o
   1   0  16     6838.68     6521.79    264.98 o
   2   0  16     9099.54     8897.99    224.82 o
   3   0  16     1299.41     1352.67    167.40 o
   4   0  16        3.26       -1.60     51.22 o
   5   0  16       86.33      112.77     60.04 o
   6   0  16     5724.29     5433.15    196.46 o
   7   0  16    10291.99    10422.25    811.54 o
   8   0  16     4640.70     4780.99    194.46 o
   9   0  16      471.77      724.40     91.40 o
  10   0  16     4689.14     4535.14    358.99 o
  11   0  16     1279.68     1644.68    257.99 o
   1   1  16     1045.38      997.36     64.29 o
   2   1  16     1037.11     1031.72     64.85 o
   3   1  16     1068.15     1110.94     66.93 o
   4   1  16     3850.51     3578.67     98.11 o
   5   1  16      250.63      287.90     43.49 o
   6   1  16     2215.61     2288.78    105.63 o
   7   1  16       19.77       81.09     35.00 o
   8   1  16      165.98      151.57     39.95 o
   9   1  16      417.52      504.35     57.18 o
  10   1  16      107.70      159.29     50.44 o
  11   1  16      231.29      341.05     55.05 o
   0   2  16      852.20      866.11     63.92 o
   1   2  16     8299.57     7827.71    132.46 o
   2   2  16     1059.24     1039.22     58.41 o
   3   2  16     1195.11     1140.12     64.22 o
   4   2  16      173.21      177.62     39.86 o
   5   2  16     2407.68     2455.90     82.80 o
   6   2  16      326.94      378.26     45.73 o
   7   2  16     2665.07     2534.90    116.47 o
   8   2  16      215.42      233.05     52.75 o
   9   2  16     3224.67     3577.13    120.94 o
  10   2  16       57.62       40.32     57.12 o
   1   3  16      363.82      384.50     38.48 o
   2   3  16     1600.82     1535.67     60.59 o
   3   3  16      235.66      214.21     33.62 o
   4   3  16     3941.93     3876.25    128.66 o
   5   3  16      206.23      296.65     37.55 o
   6   3  16     1188.08     1136.09     76.67 o
   7   3  16       68.38       38.87     43.69 o
   8   3  16       63.53       64.25     54.02 o
   9   3  16       70.20      187.47     41.49 o
  10   3  16      185.82      247.44     52.41 o
   0   4  16    14842.63    14680.46    268.79 o
   1   4  16     5488.02     5153.49     99.46 o
   2   4  16     1904.99     1882.03     63.82 o
   3   4  16      448.12      431.26     47.56 o
   4   4  16       66.98       46.66     31.46 o
   5   4  16     1551.64     1465.30     66.93 o
   6   4  16      501.90      509.72     41.88 o
   7   4  16     1156.32     1139.66     73.38 o
   8   4  16     4907.07     5030.85    134.30 o
   9   4  16     2128.40     2152.40     92.61 o
   1   5  16      295.07      270.98     42.96 o
   2   5  16      421.72      383.66     44.09 o
   3   5  16      169.40      137.41     34.17 o
   4   5  16      589.76      617.37     48.46 o
   5   5  16      706.37      665.50     49.22 o
   6   5  16     1207.45     1319.38     61.03 o
   7   5  16      593.71      523.60     55.24 o
   8   5  16      193.10      246.22     38.86 o
   0   6  16     1193.02     1296.46    122.21 o
   1   6  16     1817.48     1804.14     81.28 o
   2   6  16      121.10      128.00     32.27 o
   3   6  16      133.85      171.34     36.00 o
   4   6  16       13.32        0.99     27.74 o
   5   6  16       39.65       71.51     22.77 o
   6   6  16        7.95        0.22     23.46 o
   7   6  16     1467.57     1474.29     79.95 o
   1   7  16       42.17       81.18     31.52 o
   2   7  16      890.14     1015.72     63.41 o
   3   7  16      161.42      168.11     33.88 o
   4   7  16      542.76      705.62     46.80 o
   5   7  16      644.22      615.61     39.43 o
   1   1  17      911.62      973.44     66.31 o
   2   1  17     3359.34     3456.37    100.05 o
   3   1  17     5389.33     5446.05    123.05 o
   4   1  17       11.38       45.75     35.56 o
   5   1  17     1803.59     1882.36     80.70 o
   6   1  17     3871.91     3632.39    200.02 o
   7   1  17      387.57      417.18     73.28 o
   8   1  17        0.96       -3.29     44.74 o
   9   1  17       47.09        1.30     36.51 o
  10   1  17      159.67      346.01     79.99 o
   0   2  17     8742.57     9354.72    266.84 o
   1   2  17       63.03       -9.34     40.31 o
   2   2  17     4901.64     4807.39    128.89 o
   3   2  17       63.62       20.65     37.87 o
   4   2  17        9.47      -26.67     35.91 o
   5   2  17      101.83      104.74     27.93 o
   6   2  17     2386.49     2329.86     97.27 o
   7   2  17      528.35      582.99     70.67 o
   8   2  17     3022.33     2957.40    116.85 o
   9   2  17        2.56       62.37     39.87 o
  10   2  17     1634.32     1848.87     94.69 o
   1   3  17     1135.69     1130.12     59.03 o
   2   3  17       54.03       16.97     27.27 o
   3   3  17     3329.00     3153.87    106.80 o
   4   3  17     4277.52     4336.02    107.53 o
   5   3  17     3176.97     3115.15    109.95 o
   6   3  17       42.92       14.47     48.60 o
   7   3  17       45.36       96.17     46.71 o
   8   3  17      658.00      617.33     60.42 o
   9   3  17      897.41      836.56     63.88 o
   0   4  17      376.08      306.33     51.29 o
   1   4  17      922.72      955.09     52.47 o
   2   4  17       44.00       21.91     29.39 o
   3   4  17      156.06      141.79     32.10 o
   4   4  17       30.58       18.39     28.60 o
   5   4  17      413.19      530.14     42.11 o
   6   4  17      162.04      151.02     46.28 o
   7   4  17      269.91      272.81     56.23 o
   8   4  17       98.65       91.45     40.04 o
   1   5  17      356.70      352.14     47.06 o
   2   5  17       78.31       42.80     34.08 o
   3   5  17     1068.40     1228.48     65.28 o
   4   5  17     5249.30     5200.85    112.90 o
   5   5  17     1543.56     1547.12     66.42 o
   6   5  17       36.81       -6.60     33.36 o
   7   5  17        2.48      -31.81     27.57 o
   0   6  17     3778.75     3993.70    151.51 o
   1   6  17      770.15      846.49     61.52 o
   2   6  17     1218.60     1208.88     69.72 o
   3   6  17       73.50       65.75     38.97 o
   4   6  17       56.74      144.32     30.80 o
   5   6  17      126.84       71.62     24.60 o
   6   6  17      202.38      205.04     37.33 o
   1   7  17       30.40      -14.22     34.91 o
   2   7  17     1963.69     2019.00     86.99 o
   3   7  17     1495.71     1528.15     90.63 o
   0   0  18     1108.11     1157.50    297.70 o
   1   0  18     1363.62     1484.95    114.58 o
   2   0  18    12950.73    12964.82    294.62 o
   3   0  18      432.84      418.65     72.42 o
   4   0  18       25.40       34.15     65.80 o
   5   0  18      256.38      295.21     63.58 o
   6   0  18     4088.99     4152.80    212.45 o
   7   0  18      664.04      681.06     91.36 o
   8   0  18       22.19       62.65     70.49 o
   9   0  18      289.38      401.14     97.59 o
   1   1  18      952.65      928.07     67.55 o
   2   1  18     1717.61     1609.66     80.68 o
   3   1  18       26.46      -33.14     34.93 o
   4   1  18     1436.80     1400.80     83.21 o
   5   1  18       80.75      163.43     36.99 o
   6   1  18     1076.79     1165.76     81.26 o
   7   1  18     1205.03     1347.18     79.37 o
   8   1  18      312.69      312.07     59.55 o
   9   1  18      429.89      492.32     68.03 o
   0   2  18     3023.36     3027.44    152.86 o
   1   2  18      695.13      758.28     69.97 o
   2   2  18      971.35     1079.43     76.76 o
   3   2  18     1136.19     1056.42     74.88 o
   4   2  18      340.01      320.62     44.01 o
   5   2  18      697.97      741.24     53.47 o
   6   2  18      577.78      638.75     76.40 o
   7   2  18      630.19      659.01     82.26 o
   8   2  18     1662.02     1572.65    112.59 o
   9   2  18      127.95      191.70     38.58 o
   1   3  18      414.15      411.24     48.90 o
   2   3  18      644.76      639.48     53.95 o
   3   3  18      457.55      482.62     45.79 o
   4   3  18     1048.16     1076.26     76.62 o
   5   3  18       11.11       39.73     38.91 o
   6   3  18     1235.44     1142.48    117.22 o
   7   3  18      604.95      586.08     73.52 o
   8   3  18       35.01      -38.05     52.62 o
   0   4  18    11808.51    11755.78    333.63 o
   1   4  18      924.13      836.12     51.04 o
   2   4  18      199.07      161.40     42.64 o
   3   4  18        0.51        9.66     28.90 o
   4   4  18      191.04      207.24     36.08 o
   5   4  18        0.55      103.92     29.75 o
   6   4  18       86.38      122.90     41.22 o
   7   4  18      182.48      275.56     46.25 o
   8   4  18     6149.82     6231.61    195.40 o
   1   5  18      498.49      552.71     51.92 o
   2   5  18      811.44      790.48     56.83 o
   3   5  18      431.83      445.80     44.17 o
   4   5  18     1446.95     1622.94     79.42 o
   5   5  18      810.03      902.98     61.62 o
   6   5  18      220.99      188.20     62.55 o
   0   6  18      610.03      715.14     84.83 o
   1   6  18      744.17      669.60     57.01 o
   2   6  18     1192.86     1279.37     72.16 o
   3   6  18      434.41      486.48     47.77 o
   4   6  18       23.04       23.09     30.04 o
   1   1  19      531.40      520.87     56.18 o
   2   1  19     6358.17     6483.99    192.21 o
   3   1  19      120.53      184.02     43.63 o
   4   1  19      233.40      199.78     43.65 o
   5   1  19       58.16      104.49     29.99 o
   6   1  19     7101.38     7085.99    192.63 o
   7   1  19     1059.37      931.63     82.52 o
   8   1  19      143.47      240.38     44.19 o
   0   2  19     2835.06     3061.50    143.83 o
   1   2  19      117.36      162.35     43.74 o
   2   2  19     2879.65     2972.27    101.47 o
   3   2  19      191.03      177.84     41.40 o
   4   2  19      190.63      209.77     40.42 o
   5   2  19      349.96      428.19     36.35 o
   6   2  19      721.32      679.87     77.06 o
   7   2  19       35.58       43.58     45.49 o
   8   2  19     1571.89     1691.13    149.01 o
   1   3  19       25.71       36.32     36.17 o
   2   3  19       11.45      -19.94     30.91 o
   3   3  19       63.22      -17.46     43.24 o
   4   3  19    10460.31    10257.02    230.15 o
   5   3  19      538.04      531.93     83.21 o
   6   3  19        0.24      -41.19     43.27 o
   7   3  19      112.60      221.93     53.96 o
   0   4  19      181.23      181.86     99.83 o
   1   4  19       24.01      -30.19     25.29 o
   2   4  19      197.06      218.36     47.31 o
   3   4  19      469.82      492.66     55.68 o
   4   4  19      165.10      202.67     39.93 o
   5   4  19       56.70       68.40     30.78 o
   6   4  19       60.65      -47.31     67.40 o
   1   5  19      420.32      454.92     57.35 o
   2   5  19      504.52      526.49     57.60 o
   3   5  19      294.80      238.32     40.69 o
   4   5  19     4007.24     4070.46    107.37 o
   5   5  19      243.14      306.35     47.84 o
   0   6  19     3542.51     3415.02    160.86 o
   1   6  19      410.41      459.68     50.04 o
   2   6  19      844.52      913.39     61.27 o
   0   0  20      677.82      496.59    114.79 o
   1   0  20       27.56       24.86     52.65 o
   2   0  20     6546.35     7375.64    217.79 o
   3   0  20      813.80      877.00     92.69 o
   4   0  20      550.42      511.66     73.24 o
   5   0  20     1033.00     1133.26    155.20 o
   6   0  20     1647.89     1643.65    132.27 o
   7   0  20       84.21      202.53     75.96 o
   8   0  20       40.16      -40.92     50.48 o
   1   1  20      282.65      223.49     46.69 o
   2   1  20      416.58      494.21     53.50 o
   3   1  20       29.36      -19.28     35.59 o
   4   1  20      950.81      987.10     65.52 o
   5   1  20       12.69        4.03     24.45 o
   6   1  20     1429.91     1654.16    113.11 o
   7   1  20       84.18       96.40     31.50 o
   0   2  20     4552.78     4848.79    174.20 o
   1   2  20        3.10      -17.85     33.57 o
   2   2  20     1394.66     1400.37     78.66 o
   3   2  20        0.26      -13.03     31.62 o
   4   2  20        8.91        6.55     34.32 o
   5   2  20        4.81       80.03     35.33 o
   6   2  20     1105.72     1143.61    103.10 o
   7   2  20       14.22       12.73     31.58 o
   1   3  20      867.88      789.80     66.50 o
   2   3  20      404.39      443.79     51.54 o
   3   3  20       29.90      -41.07     45.96 o
   4   3  20       55.36        8.11     44.28 o
   5   3  20       37.78       88.38     44.01 o
   6   3  20      908.06      812.36    131.84 o
   0   4  20     7081.64     7078.51    256.52 o
   1   4  20       14.75        4.37     34.10 o
   2   4  20       33.23       -3.15     52.90 o
   3   4  20      287.77      286.35     43.71 o
   4   4  20      172.39      187.34     61.17 o
   5   4  20      183.71      212.39     34.24 o
   1   5  20      182.54      280.28     54.26 o
   2   5  20        3.62       83.52     29.21 o
   3   5  20       57.13      117.42     29.60 o
   1   1  21     1094.77     1079.06     71.97 o
   2   1  21     2541.55     2648.34     99.79 o
   3   1  21      445.41      469.23     49.69 o
   4   1  21      318.43      314.56     41.65 o
   5   1  21     1043.44     1048.45     71.08 o
   6   1  21     2626.16     2716.51    126.42 o
   0   2  21      827.21      900.16     94.50 o
   1   2  21      189.84      106.66     37.56 o
   2   2  21     1536.03     1712.21     85.71 o
   3   2  21     1663.69     1789.10    111.49 o
   4   2  21      229.51      312.46     46.83 o
   5   2  21      976.60      893.32     79.54 o
   6   2  21       48.97       81.97     42.90 o
   1   3  21      871.82      851.81     68.10 o
   2   3  21      429.14      478.94     44.82 o
   3   3  21       90.09      121.84     52.61 o
   4   3  21     4801.12     4928.12    141.77 o
   5   3  21        0.81       37.44     63.25 o
   0   4  21     1599.43     1806.96    118.19 o
   1   4  21       11.34      -29.99     29.11 o
   2   4  21       29.54       96.46     26.01 o
   3   4  21      134.54       56.18     63.08 o
   0   0  22       60.49       11.65     71.44 o
   1   0  22     2114.64     2059.88    156.38 o
   2   0  22     2243.93     2414.09    275.97 o
   3   0  22      530.90      558.62     71.32 o
   4   0  22        3.90      -23.01     55.17 o
   5   0  22      512.12      629.71    116.65 o
   1   1  22      452.66      416.00     47.97 o
   2   1  22      452.61      549.59     49.39 o
   3   1  22       42.34       73.89     27.96 o
   4   1  22      619.98      608.18     46.98 o
   5   1  22      164.19      267.36     44.00 o
   0   2  22     1505.36     1559.85    116.54 o
   1   2  22      453.97      562.63     52.26 o
   2   2  22      940.98     1066.61     65.82 o
   3   2  22      298.34      352.31     45.89 o
   4   2  22       59.52      150.19     50.07 o
   1   3  22      957.55     1159.65     66.08 o
   2   3  22      663.53      804.48     71.23 o
   3   3  22       23.81      122.21     33.92 o
   1   1  23      118.34      184.27     58.55 o
   2   1  23      524.42      685.56     53.23 o
   0   2  23       84.91      119.85     42.85 o
 
